# Supplementary material for: 3-(4-Chloro­phenyl­sulfin­yl)-2,5,7-tri­methyl-1-benzofuran
Source: Acta Crystallogr Sect E Struct Rep Online. 2010 Aug 18;66(Pt 9):o2325. doi: 10.1107/S1600536810032228 (PMC3008089; doi:10.1107/S1600536810032228)
Supplement: Supplementary file 2 [file e-66-o2325-Isup2.hkl]

# 
# h,k,l, Fc-squared, Fo-squared, sigma(Fo-squared) and status flag 
# 
data_I
_shelx_title ' 1038_0M IN P-1' 
_shelx_refln_list_code          4 
_shelx_F_calc_maximum       99.33 
_exptl_crystal_F_000       332.00 
_reflns_d_resolution_high  0.7456 
 
loop_ 
 _symmetry_equiv_pos_as_xyz 
 'x, y, z' 
 '-x, -y, -z' 
 
_cell_length_a     6.0790 
_cell_length_b    10.2232 
_cell_length_c    12.5135 
_cell_angle_alpha  84.474 
_cell_angle_beta   80.121 
_cell_angle_gamma  85.991 
 
_shelx_F_squared_multiplier     1.000 
 
loop_ 
 _refln_index_h 
 _refln_index_k 
 _refln_index_l 
 _refln_F_squared_calc 
 _refln_F_squared_meas 
 _refln_F_squared_sigma 
 _refln_observed_status 
   1   0   0     9407.75     7412.17    274.39 o 
   2   0   0       31.03       23.78      0.41 o 
   3   0   0       29.98       26.71      0.90 o 
   4   0   0      210.20      205.34      2.65 o 
   5   0   0        0.93        0.62      0.25 o 
   6   0   0       23.44       18.96      1.11 o 
   7   0   0       45.53       50.07      2.53 o 
  -7   1   0       16.97       17.41      1.20 o 
  -6   1   0        0.04       -0.29      0.38 o 
  -5   1   0        0.03        0.02      0.25 o 
  -4   1   0        0.05        0.01      0.15 o 
  -3   1   0        0.03        0.88      0.15 o 
  -2   1   0      925.90      910.85      9.72 o 
  -1   1   0      577.49      581.79      8.58 o 
   0   1   0     1942.98     1679.34     34.41 o 
   1   1   0       33.82       28.54      0.42 o 
   2   1   0       15.68       20.87      0.37 o 
   3   1   0      110.64      128.32      1.73 o 
   4   1   0      395.19      402.06      4.54 o 
   5   1   0       12.66       12.70      0.56 o 
   6   1   0       26.07       24.48      1.81 o 
   7   1   0        0.32       -0.04      0.56 o 
  -7   2   0       60.27       59.63      5.78 o 
  -6   2   0      123.45      129.75      3.67 o 
  -5   2   0       58.81       64.16      1.28 o 
  -4   2   0      181.16      171.39      2.39 o 
  -3   2   0      224.88      272.33      2.83 o 
  -2   2   0      486.89      563.14      6.51 o 
  -1   2   0        0.81        5.68      0.23 o 
   0   2   0      244.62      250.81      5.01 o 
   1   2   0      142.07      125.43      1.79 o 
   2   2   0     1012.71     1011.24     11.52 o 
   3   2   0      465.57      511.95      5.08 o 
   4   2   0     1367.13     1365.19     14.45 o 
   5   2   0      793.10      817.85     11.02 o 
   6   2   0       44.52       49.65      4.95 o 
   7   2   0        2.14        3.02      0.73 o 
  -7   3   0        0.40       -0.19      0.54 o 
  -6   3   0      123.68      117.31      2.74 o 
  -5   3   0        0.11       -0.23      0.23 o 
  -4   3   0       51.33       51.17      0.96 o 
  -3   3   0        7.56       16.27      0.42 o 
  -2   3   0      162.91      161.73      2.15 o 
  -1   3   0      898.71      979.05     13.03 o 
   0   3   0      618.52      649.07     12.66 o 
   1   3   0       31.93       38.40      0.82 o 
   2   3   0      151.05      178.48      2.16 o 
   3   3   0        0.45        0.21      0.10 o 
   4   3   0      186.53      197.81      3.54 o 
   5   3   0       24.07       19.74      0.89 o 
   6   3   0       21.09       20.85      1.01 o 
   7   3   0        0.12       -0.27      0.56 o 
  -7   4   0       59.96       60.06      1.88 o 
  -6   4   0       23.05       21.73      1.16 o 
  -5   4   0      239.77      222.62      4.09 o 
  -4   4   0      207.67      183.46      3.81 o 
  -3   4   0       11.37       11.89      0.55 o 
  -2   4   0       17.04       24.03      0.45 o 
  -1   4   0      226.26      223.64      3.61 o 
   0   4   0     1132.67     1128.64     16.91 o 
   1   4   0      982.47      914.80     25.89 o 
   2   4   0      175.06      194.00      2.77 o 
   3   4   0      197.08      205.71      2.53 o 
   4   4   0      493.44      486.60      7.31 o 
   5   4   0      164.53      166.03      3.00 o 
   6   4   0       15.97       16.83      0.90 o 
   7   4   0       28.81       33.08      1.70 o 
  -7   5   0       25.62       28.79      2.03 o 
  -6   5   0       18.04       14.91      1.32 o 
  -5   5   0       38.52       33.00      1.24 o 
  -4   5   0       48.95       38.02      1.34 o 
  -3   5   0      191.49      186.05      4.67 o 
  -2   5   0       64.84       91.03      1.75 o 
  -1   5   0      725.52      761.15     10.27 o 
   0   5   0       39.05       40.60      0.90 o 
   1   5   0       65.18       69.52      1.45 o 
   2   5   0      413.75      443.37      6.73 o 
   3   5   0       33.85       35.61      1.76 o 
   4   5   0       74.44       66.64      1.42 o 
   5   5   0      128.46      110.71      2.84 o 
   6   5   0       19.10       18.60      0.90 o 
   7   5   0        0.26        0.76      0.79 o 
  -6   6   0       43.96       51.13      2.68 o 
  -5   6   0       70.16       72.90      2.85 o 
  -4   6   0      525.44      513.58      8.21 o 
  -3   6   0      263.35      255.97      4.32 o 
  -2   6   0       46.40       43.72      2.23 o 
  -1   6   0     1133.90     1138.64     15.28 o 
   0   6   0     1580.68     1535.62     43.08 o 
   1   6   0      822.87      828.44     11.40 o 
   2   6   0       13.03       10.65      0.67 o 
   3   6   0        0.08        0.38      0.52 o 
   4   6   0      269.36      241.03      5.30 o 
   5   6   0      196.54      205.73      4.84 o 
   6   6   0       45.36       50.86      2.02 o 
   7   6   0        0.47        0.16      0.81 o 
  -6   7   0       13.81       13.93      1.39 o 
  -5   7   0       12.31       12.84      0.94 o 
  -4   7   0      222.14      212.69      4.71 o 
  -3   7   0      425.67      410.13      7.79 o 
  -2   7   0       39.42       35.97      1.28 o 
  -1   7   0       10.32        4.93      0.50 o 
   0   7   0       20.71       18.97      1.26 o 
   1   7   0       58.48       57.42      1.68 o 
   2   7   0       73.05       76.68      2.03 o 
   3   7   0        0.57       -0.01      0.45 o 
   4   7   0       17.74        9.76      1.44 o 
   5   7   0       20.51       25.15      1.37 o 
   6   7   0       21.71       20.86      1.35 o 
   7   7   0        1.58        1.61      1.01 o 
  -6   8   0       49.70       56.71      2.68 o 
  -5   8   0       40.13       45.41      2.23 o 
  -4   8   0       22.88       28.08      1.61 o 
  -3   8   0        0.26       -0.35      0.35 o 
  -2   8   0      229.28      212.75      4.49 o 
  -1   8   0       22.77       21.75      1.18 o 
   0   8   0       63.26       57.29      1.77 o 
   1   8   0      298.85      279.84      5.66 o 
   2   8   0        8.51        9.60      0.76 o 
   3   8   0       36.74       31.73      1.84 o 
   4   8   0      179.07      174.88      5.61 o 
   5   8   0      386.33      406.84     11.31 o 
   6   8   0      150.25      144.27      5.37 o 
  -5   9   0        1.86        2.00      0.88 o 
  -4   9   0       86.76       85.15      3.14 o 
  -3   9   0       79.34       78.69      2.82 o 
  -2   9   0       89.19       91.76      3.30 o 
  -1   9   0       73.43       71.82      2.42 o 
   0   9   0        9.57       11.95      0.89 o 
   1   9   0        1.27        0.89      0.45 o 
   2   9   0        0.67        1.32      0.54 o 
   3   9   0       31.79       32.05      1.90 o 
   4   9   0        2.87        4.05      0.94 o 
   5   9   0       68.21       75.28      3.53 o 
   6   9   0        5.66        4.78      1.60 o 
  -5  10   0        0.02        0.78      0.92 o 
  -4  10   0        3.12        4.59      1.12 o 
  -3  10   0      144.80      136.06      4.20 o 
  -2  10   0        1.10        1.74      1.71 o 
  -1  10   0       58.56       54.06      2.21 o 
   0  10   0      149.86      146.32      3.64 o 
   1  10   0       80.64       74.39      3.40 o 
   2  10   0       12.85       13.24      1.14 o 
   3  10   0      210.65      206.85      6.45 o 
   4  10   0      106.10      107.42      4.19 o 
   5  10   0       24.33       30.13      2.26 o 
  -4  11   0       11.13       10.50      1.76 o 
  -3  11   0       92.95       87.29      3.29 o 
  -2  11   0       56.50       54.34      2.43 o 
  -1  11   0       35.87       30.24      1.74 o 
   0  11   0       41.16       43.17      1.80 o 
   1  11   0      620.52      624.58     13.83 o 
   2  11   0       49.93       44.36      2.65 o 
   3  11   0        1.35        2.42      0.87 o 
   4  11   0        9.25       10.25      1.42 o 
   5  11   0        1.76        2.19      1.03 o 
  -3  12   0        2.86        2.57      0.93 o 
  -2  12   0        6.23        4.31      1.28 o 
  -1  12   0        0.42        0.07      0.53 o 
   0  12   0      113.24      114.04      3.36 o 
   1  12   0       78.96       75.56      3.11 o 
   2  12   0       11.73       10.47      1.17 o 
   3  12   0        4.97        4.24      1.06 o 
   4  12   0        5.50        5.04      1.21 o 
  -1  13   0       18.32       19.47      1.46 o 
   0  13   0        8.72        8.31      1.15 o 
   1  13   0       10.04       11.56      1.30 o 
   2  13   0       35.58       38.35      2.16 o 
  -2 -13   1        6.91        7.47      1.35 o 
  -1 -13   1        1.81        2.28      0.86 o 
   0 -13   1        6.31        5.44      1.07 o 
   1 -13   1       47.65       46.82      2.22 o 
  -3 -12   1        6.50        7.42      1.32 o 
  -2 -12   1       55.05       57.62      2.94 o 
  -1 -12   1       72.62       77.83      3.02 o 
   0 -12   1        0.53       -0.54      0.54 o 
   1 -12   1        0.05       -0.29      0.54 o 
   2 -12   1       30.48       34.36      2.06 o 
   3 -12   1      105.97      110.52      4.00 o 
  -4 -11   1        1.92        0.98      0.92 o 
  -3 -11   1        6.70        5.77      1.13 o 
  -2 -11   1        8.16        7.44      1.00 o 
  -1 -11   1      199.15      193.87      5.36 o 
   0 -11   1      174.90      167.23      4.24 o 
   1 -11   1       54.97       53.50      2.15 o 
   2 -11   1      105.06       93.89      3.37 o 
   3 -11   1      128.94      119.59      4.09 o 
   4 -11   1        0.06       -0.58      1.74 o 
  -5 -10   1       36.09       36.04      2.87 o 
  -4 -10   1        8.19        9.11      1.30 o 
  -3 -10   1        3.61        2.11      2.09 o 
  -2 -10   1        6.41        6.97      0.93 o 
  -1 -10   1       17.89       17.56      1.16 o 
   0 -10   1      133.42      130.13      3.44 o 
   1 -10   1        0.95        0.44      0.55 o 
   2 -10   1      131.94      134.43      4.03 o 
   3 -10   1      118.70      119.06      4.03 o 
   4 -10   1       60.11       64.99      3.36 o 
   5 -10   1        0.00       -0.25      0.73 o 
  -6  -9   1        0.45        2.25      1.05 o 
  -5  -9   1        1.13        1.89      0.95 o 
  -4  -9   1       11.76        8.05      1.23 o 
  -3  -9   1       84.48       82.46      3.35 o 
  -2  -9   1       14.87       19.44      1.28 o 
  -1  -9   1      108.32      113.71      2.96 o 
   0  -9   1       73.76       68.11      2.97 o 
   1  -9   1      116.99      115.77      3.45 o 
   2  -9   1        2.82        3.58      1.03 o 
   3  -9   1        0.02        0.11      0.52 o 
   4  -9   1        7.92        6.93      1.03 o 
   5  -9   1        0.41        0.36      0.76 o 
  -6  -8   1       74.73       76.64      2.72 o 
  -5  -8   1      106.56      103.71      3.11 o 
  -4  -8   1        0.05        0.45      0.65 o 
  -3  -8   1      132.20      135.81      4.51 o 
  -2  -8   1      794.69      788.49     14.27 o 
  -1  -8   1      573.49      566.55     10.56 o 
   0  -8   1      119.67      111.50      2.82 o 
   1  -8   1       27.12       25.57      1.57 o 
   2  -8   1      151.04      151.49      4.10 o 
   3  -8   1       20.96       19.71      1.31 o 
   4  -8   1      139.75      138.66      3.28 o 
   5  -8   1       71.27       75.35      2.58 o 
   6  -8   1        1.41        1.08      0.81 o 
  -6  -7   1        3.36        3.30      0.76 o 
  -5  -7   1        3.41        3.55      0.68 o 
  -4  -7   1        2.48        3.73      0.61 o 
  -3  -7   1       39.17       35.45      2.23 o 
  -2  -7   1        3.72        4.04      0.44 o 
  -1  -7   1      135.53      144.42      4.07 o 
   0  -7   1       20.32       19.37      0.75 o 
   1  -7   1      190.51      197.15      3.83 o 
   2  -7   1      283.43      278.98      5.17 o 
   3  -7   1      203.24      203.37      4.11 o 
   4  -7   1       18.35       16.09      1.25 o 
   5  -7   1      159.72      171.60      4.12 o 
   6  -7   1       22.17       18.71      1.44 o 
  -7  -6   1        2.73        2.95      1.08 o 
  -6  -6   1       14.49       12.78      1.10 o 
  -5  -6   1       35.38       31.55      1.09 o 
  -4  -6   1       56.86       46.93      1.18 o 
  -3  -6   1      281.88      276.77      5.82 o 
  -2  -6   1      422.03      426.34      8.35 o 
  -1  -6   1     2350.62     2376.10     34.82 o 
   0  -6   1     1386.58     1391.14     20.32 o 
   1  -6   1       15.53        9.05      0.77 o 
   2  -6   1      187.24      174.13      3.07 o 
   3  -6   1     1039.14     1043.40     13.84 o 
   4  -6   1       61.40       60.35      1.31 o 
   5  -6   1       42.12       39.32      1.23 o 
   6  -6   1        4.49        4.27      0.88 o 
  -7  -5   1        9.60       12.05      1.04 o 
  -6  -5   1        3.66        4.88      0.62 o 
  -5  -5   1       17.98       14.95      0.82 o 
  -4  -5   1      363.89      322.47      5.09 o 
  -3  -5   1        1.43        0.22      0.19 o 
  -2  -5   1      253.52      268.98      4.51 o 
  -1  -5   1        2.97        5.65      0.41 o 
   0  -5   1       29.48       40.72      0.93 o 
   1  -5   1       84.87       87.62      1.41 o 
   2  -5   1       16.60       13.97      0.64 o 
   3  -5   1       24.39       24.14      0.69 o 
   4  -5   1        6.60        4.83      0.49 o 
   5  -5   1       56.13       56.65      1.52 o 
   6  -5   1       32.37       33.35      1.50 o 
   7  -5   1      189.73      195.55      6.07 o 
  -7  -4   1       85.74       94.07      4.04 o 
  -6  -4   1       38.62       43.76      1.72 o 
  -5  -4   1       16.38       14.28      0.74 o 
  -4  -4   1      152.25      158.19      2.55 o 
  -3  -4   1       43.65       26.83      0.63 o 
  -2  -4   1      290.23      412.62      5.18 o 
  -1  -4   1     1700.39     1667.57     20.29 o 
   0  -4   1      107.43       94.59      1.45 o 
   1  -4   1      385.51      410.37      5.15 o 
   2  -4   1       41.49       51.27      0.77 o 
   3  -4   1      916.10      914.65      9.91 o 
   4  -4   1      585.39      581.42      8.50 o 
   5  -4   1       39.37       33.23      0.92 o 
   6  -4   1        4.99        3.66      0.72 o 
   7  -4   1        1.35        4.09      0.70 o 
  -7  -3   1        1.52        0.70      0.67 o 
  -6  -3   1        3.21        4.43      1.04 o 
  -5  -3   1        8.86        8.76      0.57 o 
  -4  -3   1      226.04      231.70      3.03 o 
  -3  -3   1        1.97        2.06      0.20 o 
  -2  -3   1       16.55       18.78      0.42 o 
  -1  -3   1      180.22      187.01      2.32 o 
   0  -3   1      106.32      114.44      1.44 o 
   1  -3   1        2.44        1.68      0.12 o 
   2  -3   1      730.15      838.88      8.57 o 
   3  -3   1      205.84      217.19      2.60 o 
   4  -3   1        6.43        8.35      0.39 o 
   5  -3   1      220.33      199.88      3.15 o 
   6  -3   1        0.14       -0.13      0.32 o 
   7  -3   1       23.89       20.20      1.55 o 
  -7  -2   1       31.49       35.88      1.70 o 
  -6  -2   1      291.20      287.33      6.22 o 
  -5  -2   1      398.94      385.40      5.55 o 
  -4  -2   1        7.74       13.99      0.53 o 
  -3  -2   1     1739.96     1860.05     18.83 o 
  -2  -2   1     2136.41     2195.63     31.53 o 
  -1  -2   1     3381.28     2902.38     35.23 o 
   0  -2   1     1388.59     1344.95     27.42 o 
   1  -2   1     7000.93     6146.68    103.47 o 
   2  -2   1      296.53      364.83      3.97 o 
   3  -2   1      522.23      425.59      4.77 o 
   4  -2   1      431.66      446.06      5.75 o 
   5  -2   1        5.94        7.91      0.45 o 
   6  -2   1       56.92       45.56      1.53 o 
   7  -2   1      235.49      233.25      6.75 o 
  -7  -1   1       11.79       12.30      1.07 o 
  -6  -1   1      102.80      103.19      2.86 o 
  -5  -1   1      195.23      199.68      2.94 o 
  -4  -1   1       12.81       16.33      0.49 o 
  -3  -1   1      283.60      320.71      3.35 o 
  -2  -1   1      175.68      190.98      2.11 o 
  -1  -1   1      401.38      401.60      4.14 o 
   0  -1   1      771.47      777.12     22.90 o 
   1  -1   1      102.39      126.94      1.45 o 
   2  -1   1      325.54      356.72      3.74 o 
   3  -1   1       14.55       18.85      0.44 o 
   4  -1   1       80.19       92.57      1.43 o 
   5  -1   1        1.23        2.34      0.28 o 
   6  -1   1       79.11       80.92      2.53 o 
   7  -1   1       65.60       64.06      2.18 o 
  -7   0   1      198.04      205.48      4.88 o 
  -6   0   1      304.56      295.05      8.68 o 
  -5   0   1      101.49       92.64      1.65 o 
  -4   0   1      298.55      302.11      3.57 o 
  -3   0   1      781.58      787.42      7.79 o 
  -2   0   1     1072.09     1064.40     10.35 o 
  -1   0   1     3350.05     2936.29     31.77 o 
   0   0   1       95.59      102.58      2.61 o 
   1   0   1      144.69      173.62      2.05 o 
   2   0   1     1041.71     1030.09     10.97 o 
   3   0   1     1529.75     1643.00     16.63 o 
   4   0   1     1711.82     1901.51     20.25 o 
   5   0   1       54.17       60.18      1.20 o 
   6   0   1        5.84        8.26      0.80 o 
   7   0   1       24.64       23.14      2.72 o 
   8   0   1       23.70       23.43      1.71 o 
  -7   1   1       47.06       49.15      2.08 o 
  -6   1   1       45.39       43.97      1.27 o 
  -5   1   1        3.72        6.04      0.41 o 
  -4   1   1      124.86      116.67      1.60 o 
  -3   1   1       24.66       34.45      0.56 o 
  -2   1   1        0.55        0.75      0.13 o 
  -1   1   1      605.44      645.58     10.59 o 
   0   1   1      875.93      784.38     13.73 o 
   1   1   1       20.16       28.54      0.72 o 
   2   1   1        3.49        2.60      0.13 o 
   3   1   1      143.14      158.38      2.24 o 
   4   1   1       57.47       64.66      1.17 o 
   5   1   1       95.45      102.15      2.18 o 
   6   1   1        2.01        1.21      0.55 o 
   7   1   1       13.08       12.76      1.05 o 
   8   1   1       23.13       26.87      1.77 o 
  -7   2   1       20.27       20.30      1.63 o 
  -6   2   1       31.44       29.94      1.20 o 
  -5   2   1       65.29       66.09      1.29 o 
  -4   2   1       33.28       27.20      0.63 o 
  -3   2   1     1381.77     1567.88     16.66 o 
  -2   2   1     3611.31     3168.32     38.43 o 
  -1   2   1       69.96       56.31      1.34 o 
   0   2   1        6.95        6.90      0.26 o 
   1   2   1     2141.45     2045.94     31.49 o 
   2   2   1      702.24      732.46     10.30 o 
   3   2   1        1.40       12.74      0.35 o 
   4   2   1      957.93      935.52     11.39 o 
   5   2   1      858.07      872.98     11.43 o 
   6   2   1      176.07      182.00      4.25 o 
   7   2   1       19.83       21.45      1.28 o 
   8   2   1       71.29       57.26      5.09 o 
  -7   3   1        1.23       -0.16      0.51 o 
  -6   3   1       23.37       24.07      1.10 o 
  -5   3   1      155.45      152.99      3.43 o 
  -4   3   1      211.82      206.42      3.17 o 
  -3   3   1      145.67      155.63      2.37 o 
  -2   3   1       31.40       33.53      0.59 o 
  -1   3   1        0.89        2.42      0.47 o 
   0   3   1       84.89       86.34      1.60 o 
   1   3   1      228.54      270.57      4.85 o 
   2   3   1       67.02       67.42      1.67 o 
   3   3   1      695.86      745.23     10.62 o 
   4   3   1       28.49       22.45      0.64 o 
   5   3   1      118.73      109.23      1.94 o 
   6   3   1       23.21       20.88      1.03 o 
   7   3   1        2.29        0.77      0.66 o 
  -7   4   1      139.16      143.48      4.31 o 
  -6   4   1      303.49      292.88      8.67 o 
  -5   4   1      241.78      228.20      4.16 o 
  -4   4   1      230.13      213.40      3.26 o 
  -3   4   1        0.08        0.43      0.22 o 
  -2   4   1      216.21      187.97      2.83 o 
  -1   4   1      308.29      265.17      5.55 o 
   0   4   1     1869.11     1760.83     33.57 o 
   1   4   1      852.05      932.81     16.10 o 
   2   4   1     1772.60     1860.27     25.38 o 
   3   4   1     1086.40     1136.63     24.19 o 
   4   4   1      503.24      510.70      7.56 o 
   5   4   1       12.54       10.09      0.53 o 
   6   4   1       83.50       73.07      1.88 o 
   7   4   1        3.00        1.42      0.87 o 
  -7   5   1      104.19       96.35      3.43 o 
  -6   5   1       26.91       22.80      1.38 o 
  -5   5   1      179.86      170.93      3.76 o 
  -4   5   1      553.37      541.29      9.20 o 
  -3   5   1       36.77       33.49      0.96 o 
  -2   5   1       55.04       47.89      0.95 o 
  -1   5   1       65.06       65.73      1.81 o 
   0   5   1      566.77      580.63     11.60 o 
   1   5   1        8.40       10.34      0.79 o 
   2   5   1      204.45      231.81      5.42 o 
   3   5   1       28.68       24.83      0.98 o 
   4   5   1      114.55      109.97      2.32 o 
   5   5   1       14.27       12.26      0.83 o 
   6   5   1        5.66        5.72      0.80 o 
   7   5   1        6.07        6.26      1.15 o 
  -6   6   1       76.55       85.10      2.53 o 
  -5   6   1        6.29        9.28      0.78 o 
  -4   6   1        4.75        5.32      0.72 o 
  -3   6   1      469.52      435.58     14.46 o 
  -2   6   1      227.48      215.01      4.22 o 
  -1   6   1      187.98      182.57      3.10 o 
   0   6   1      561.20      515.45     10.47 o 
   1   6   1       42.99       48.49      2.13 o 
   2   6   1      145.98      139.73      4.16 o 
   3   6   1      295.03      274.26      7.43 o 
   4   6   1      196.11      191.81      5.71 o 
   5   6   1       56.47       55.37      1.86 o 
   6   6   1        0.01       -0.04      0.52 o 
   7   6   1       12.00       15.72      5.46 o 
  -6   7   1       40.07       42.68      2.04 o 
  -5   7   1       34.88       32.72      1.81 o 
  -4   7   1       14.19       12.78      0.94 o 
  -3   7   1        1.35        0.45      0.48 o 
  -2   7   1       52.67       51.79      2.29 o 
  -1   7   1       95.99      115.54      2.42 o 
   0   7   1      324.46      329.73      7.39 o 
   1   7   1       46.20       42.25      1.08 o 
   2   7   1       34.63       37.77      1.31 o 
   3   7   1        5.44        3.25      0.64 o 
   4   7   1       38.06       33.56      1.86 o 
   5   7   1        7.14        3.56      0.79 o 
   6   7   1        3.44        3.03      0.99 o 
   7   7   1        0.00        0.32      0.66 o 
  -6   8   1        8.97       12.81      1.45 o 
  -5   8   1       38.96       41.15      2.11 o 
  -4   8   1        2.87        3.23      0.73 o 
  -3   8   1      534.60      526.61     11.42 o 
  -2   8   1      354.54      355.25      9.23 o 
  -1   8   1      323.54      314.26      7.03 o 
   0   8   1       76.24       66.02      2.61 o 
   1   8   1      160.51      168.00      3.72 o 
   2   8   1      111.68      122.87      3.50 o 
   3   8   1       40.88       47.21      2.18 o 
   4   8   1      301.26      279.09      8.04 o 
   5   8   1       68.56       70.85      3.19 o 
   6   8   1        2.96        2.41      0.97 o 
  -5   9   1       74.87       72.54      3.02 o 
  -4   9   1       13.46       15.06      1.85 o 
  -3   9   1       25.31       24.07      1.49 o 
  -2   9   1      188.90      179.95      4.73 o 
  -1   9   1       86.68       90.05      2.79 o 
   0   9   1      112.66      114.23      2.92 o 
   1   9   1      211.34      202.42      4.43 o 
   2   9   1      779.82      788.72     16.80 o 
   3   9   1       69.48       63.13      2.87 o 
   4   9   1       24.11       21.40      3.69 o 
   5   9   1        2.66        1.49      0.83 o 
   6   9   1        4.01        4.30      1.16 o 
  -5  10   1       10.75        7.55      1.72 o 
  -4  10   1       14.95       16.62      1.47 o 
  -3  10   1       24.61       25.76      1.61 o 
  -2  10   1       92.32       93.40      3.39 o 
  -1  10   1       49.45       46.95      2.16 o 
   0  10   1       23.30       23.39      1.25 o 
   1  10   1       29.87       30.34      1.47 o 
   2  10   1      174.53      189.98      5.09 o 
   3  10   1      227.80      229.54      6.94 o 
   4  10   1       72.31       69.72      3.11 o 
   5  10   1        0.07        0.20      0.90 o 
  -4  11   1      111.92      119.04      4.15 o 
  -3  11   1        3.82        5.09      0.94 o 
  -2  11   1        7.23        6.02      0.94 o 
  -1  11   1       38.87       39.36      1.92 o 
   0  11   1      135.86      132.52      3.52 o 
   1  11   1        0.91        0.56      1.22 o 
   2  11   1       17.45       20.61      2.04 o 
   3  11   1        8.05        8.32      1.18 o 
   4  11   1        1.86        1.63      0.89 o 
   5  11   1       26.02       24.76      3.57 o 
  -3  12   1       10.50       10.25      1.29 o 
  -2  12   1      109.00      110.28      3.79 o 
  -1  12   1      116.56      117.33      3.43 o 
   0  12   1        0.74       -0.01      0.53 o 
   1  12   1       38.25       38.74      1.97 o 
   2  12   1        6.41        7.69      1.01 o 
   3  12   1        0.14        0.68      0.73 o 
   4  12   1       20.41       22.77      3.45 o 
  -1  13   1       64.62       63.25      3.43 o 
   0  13   1       17.30       16.26      1.44 o 
   1  13   1       52.36       52.14      2.47 o 
   2  13   1       22.05       23.87      1.99 o 
  -2 -13   2        5.87        7.55      1.64 o 
  -1 -13   2       90.14       85.69      6.20 o 
   0 -13   2      388.85      391.75      9.74 o 
   1 -13   2       88.52       83.48      3.02 o 
  -3 -12   2       46.38       49.80      2.88 o 
  -2 -12   2       73.98       77.73      3.57 o 
  -1 -12   2        6.67        7.40      1.07 o 
   0 -12   2      100.38      100.54      4.39 o 
   1 -12   2       18.80       19.86      2.05 o 
   2 -12   2       74.22       75.60      3.16 o 
   3 -12   2       53.68       58.77      2.83 o 
  -4 -11   2       41.74       44.94      2.72 o 
  -3 -11   2        2.37        1.74      0.91 o 
  -2 -11   2        5.36        4.44      1.00 o 
  -1 -11   2       13.79       14.10      1.25 o 
   0 -11   2        0.68        0.75      0.54 o 
   1 -11   2        0.26        0.53      0.64 o 
   2 -11   2        0.00       -0.37      0.63 o 
   3 -11   2       57.82       54.34      5.27 o 
   4 -11   2      125.65      120.81      4.28 o 
  -5 -10   2       38.66       35.71      2.56 o 
  -4 -10   2      131.71      143.29     14.23 o 
  -3 -10   2       22.14       24.25      1.79 o 
  -2 -10   2       29.78       29.36      1.93 o 
  -1 -10   2      128.00      128.09      3.47 o 
   0 -10   2        3.72        4.02      0.71 o 
   1 -10   2        0.04       -0.40      0.40 o 
   2 -10   2       21.86       21.28      1.49 o 
   3 -10   2        7.19        8.35      1.14 o 
   4 -10   2       12.75       12.44      1.40 o 
   5 -10   2        2.62        4.96      1.52 o 
  -5  -9   2       39.18       37.57      1.87 o 
  -4  -9   2       21.04       23.18      1.85 o 
  -3  -9   2        0.37        0.24      0.64 o 
  -2  -9   2       60.42       59.28      2.68 o 
  -1  -9   2       64.69       68.62      2.17 o 
   0  -9   2      146.94      143.96      3.58 o 
   1  -9   2       12.94       11.45      1.04 o 
   2  -9   2        0.10        0.14      0.50 o 
   3  -9   2        4.14        2.72      0.77 o 
   4  -9   2      125.11      125.27      3.15 o 
   5  -9   2       14.47       16.10      1.17 o 
  -6  -8   2        1.78       -0.76      0.76 o 
  -5  -8   2        1.69        4.36      0.85 o 
  -4  -8   2       89.10       99.88      2.93 o 
  -3  -8   2      514.29      502.14     10.11 o 
  -2  -8   2      882.16      896.53     17.06 o 
  -1  -8   2      219.85      219.13      3.98 o 
   0  -8   2       48.52       42.21      1.25 o 
   1  -8   2       82.34       81.95      2.07 o 
   2  -8   2      290.74      279.33      5.34 o 
   3  -8   2       18.66       18.55      0.97 o 
   4  -8   2       19.80       18.97      1.10 o 
   5  -8   2       52.93       51.51      1.90 o 
   6  -8   2       33.00       28.61      2.92 o 
  -6  -7   2        0.96        0.82      0.83 o 
  -5  -7   2       52.48       50.34      2.00 o 
  -4  -7   2      159.07      140.54      2.79 o 
  -3  -7   2       81.46       69.23      2.12 o 
  -2  -7   2       42.19       43.46      1.52 o 
  -1  -7   2      313.09      323.41      5.42 o 
   0  -7   2      199.15      206.73      5.03 o 
   1  -7   2        0.01        0.06      0.25 o 
   2  -7   2        0.21       -0.03      0.30 o 
   3  -7   2       21.24       15.65      0.60 o 
   4  -7   2      141.87      141.93      2.62 o 
   5  -7   2       58.08       55.34      1.90 o 
   6  -7   2       37.64       36.76      1.94 o 
  -7  -6   2        2.98        1.28      0.96 o 
  -6  -6   2        0.15        0.48      0.56 o 
  -5  -6   2      125.12      118.90      3.31 o 
  -4  -6   2      817.49      777.57     11.47 o 
  -3  -6   2      629.67      606.55      8.96 o 
  -2  -6   2      201.02      181.43      4.16 o 
  -1  -6   2      114.57      117.26      1.95 o 
   0  -6   2       48.93       41.57      0.90 o 
   1  -6   2       55.57       59.76      1.24 o 
   2  -6   2      699.61      670.29      9.80 o 
   3  -6   2      622.98      603.71      9.01 o 
   4  -6   2      118.44      113.83      1.97 o 
   5  -6   2        0.64        0.62      0.34 o 
   6  -6   2       40.40       46.29      1.52 o 
  -7  -5   2        0.89        0.95      1.19 o 
  -6  -5   2        0.05        0.37      0.55 o 
  -5  -5   2        0.43        1.40      0.48 o 
  -4  -5   2        0.10        0.61      0.32 o 
  -3  -5   2       65.20       68.17      1.29 o 
  -2  -5   2       16.76       15.52      0.48 o 
  -1  -5   2       10.14        9.62      0.39 o 
   0  -5   2      579.81      574.66      7.29 o 
   1  -5   2      238.85      251.64      3.09 o 
   2  -5   2      131.13      129.58      1.87 o 
   3  -5   2      171.37      181.18      2.57 o 
   4  -5   2       43.80       36.52      0.97 o 
   5  -5   2       21.34       20.36      0.75 o 
   6  -5   2       12.22       12.47      0.84 o 
   7  -5   2        0.01        0.47      0.85 o 
  -7  -4   2       40.97       41.65      1.87 o 
  -6  -4   2       18.49       19.19      3.11 o 
  -5  -4   2        6.23        2.97      0.47 o 
  -4  -4   2      206.00      203.75      3.19 o 
  -3  -4   2      458.71      448.25      5.36 o 
  -2  -4   2     1097.11     1123.40     13.65 o 
  -1  -4   2      103.59      120.31      1.54 o 
   0  -4   2     1343.06     1448.59     16.60 o 
   1  -4   2     1467.19     1473.31     16.67 o 
   2  -4   2        0.45        5.96      0.30 o 
   3  -4   2      199.50      218.54      2.80 o 
   4  -4   2       11.08        7.77      0.46 o 
   5  -4   2        1.03        1.36      0.29 o 
   6  -4   2        0.03       -0.31      0.41 o 
   7  -4   2      153.10      164.19      3.74 o 
  -7  -3   2       33.99       38.86      1.79 o 
  -6  -3   2        4.62        2.96      0.69 o 
  -5  -3   2       92.78       92.56      1.83 o 
  -4  -3   2        8.29        7.19      0.35 o 
  -3  -3   2       88.92       87.80      1.35 o 
  -2  -3   2        0.11       -0.01      0.11 o 
  -1  -3   2       50.29       63.30      0.99 o 
   0  -3   2      517.13      545.63      5.99 o 
   1  -3   2        2.30        1.55      0.14 o 
   2  -3   2        7.95        9.39      0.34 o 
   3  -3   2       88.49       92.73      1.38 o 
   4  -3   2       87.04       74.85      1.26 o 
   5  -3   2       46.78       43.84      1.12 o 
   6  -3   2        8.31        6.67      0.59 o 
   7  -3   2       59.47       62.12      2.79 o 
  -7  -2   2        0.45       -0.23      0.62 o 
  -6  -2   2       42.55       35.07      1.55 o 
  -5  -2   2      403.44      395.17      6.32 o 
  -4  -2   2        0.13        0.20      0.19 o 
  -3  -2   2     1227.32     1278.42     13.70 o 
  -2  -2   2     1095.43     1082.42     12.22 o 
  -1  -2   2     1381.05     1412.66     15.77 o 
   0  -2   2     2119.90     2032.26     36.10 o 
   2  -2   2     2265.49     2299.95     28.46 o 
   3  -2   2      203.50      200.40      2.42 o 
   4  -2   2        0.49        0.35      0.20 o 
   5  -2   2       63.69       47.63      1.25 o 
   6  -2   2       89.16       80.53      1.86 o 
   7  -2   2       10.45        9.21      0.96 o 
  -7  -1   2        0.80       -0.23      0.92 o 
  -6  -1   2        4.15        2.85      0.61 o 
  -5  -1   2      166.56      162.41      2.53 o 
  -4  -1   2       19.97       21.83      0.57 o 
  -3  -1   2      153.78      161.04      1.84 o 
  -2  -1   2       38.18       47.54      0.69 o 
  -1  -1   2     1078.96     1104.40     11.71 o 
   0  -1   2     2044.81     1871.55     22.83 o 
   1  -1   2     4233.55     3695.69     44.03 o 
   2  -1   2        7.98       10.36      0.35 o 
   3  -1   2       81.51      107.10      1.42 o 
   4  -1   2       20.74       24.06      0.62 o 
   5  -1   2      194.81      196.19      3.10 o 
   6  -1   2       46.37       47.74      1.36 o 
   7  -1   2        5.66        5.37      0.94 o 
   8  -1   2        0.10        2.05      1.48 o 
  -7   0   2       64.83       65.53      4.00 o 
  -6   0   2       41.11       39.60      1.55 o 
  -5   0   2      767.33      759.51     10.11 o 
  -4   0   2     1036.64     1037.31     10.73 o 
  -3   0   2      595.71      562.85      5.66 o 
  -2   0   2       28.77       38.40      0.64 o 
  -1   0   2     2038.72     1859.92     31.89 o 
   0   0   2      410.97      431.24      8.43 o 
   1   0   2        2.85        2.14      0.23 o 
   2   0   2     1651.73     1703.49     19.17 o 
   3   0   2     2880.42     2989.87     48.36 o 
   4   0   2        0.92        0.10      0.19 o 
   5   0   2      294.82      301.65      4.46 o 
   6   0   2        6.50        7.87      0.67 o 
   7   0   2        0.26       -0.49      0.50 o 
   8   0   2        5.65        4.06      0.83 o 
  -7   1   2       27.67       32.23      1.68 o 
  -6   1   2        5.73        5.82      0.64 o 
  -5   1   2       76.01       76.06      2.05 o 
  -4   1   2       28.60       29.39      1.04 o 
  -3   1   2        0.00       -0.11      0.11 o 
  -2   1   2       29.69       34.53      0.51 o 
  -1   1   2      411.58      462.85      7.88 o 
   0   1   2      787.13      791.38     31.25 o 
   1   1   2      806.06      811.86     13.60 o 
   2   1   2       70.96       73.02      1.25 o 
   3   1   2        5.38        5.96      0.30 o 
   4   1   2      163.88      177.04      2.49 o 
   5   1   2      141.14      143.44      2.40 o 
   6   1   2       43.96       39.84      1.33 o 
   7   1   2        2.15        1.19      0.60 o 
   8   1   2        3.66        4.86      0.92 o 
  -7   2   2        4.19        3.43      0.68 o 
  -6   2   2       66.68       61.49      1.60 o 
  -5   2   2      165.21      152.31      2.59 o 
  -4   2   2      156.70      161.15      2.34 o 
  -3   2   2      525.82      497.69      6.31 o 
  -2   2   2       44.79       40.45      1.05 o 
  -1   2   2     1477.36     1414.87     26.68 o 
   0   2   2     7443.88     6202.47    130.28 o 
   1   2   2     9056.60     7239.36    328.12 o 
   2   2   2     1989.25     1869.81     57.39 o 
   3   2   2      906.01      946.05     10.26 o 
   4   2   2      183.55      206.93      6.96 o 
   5   2   2       27.02       23.69      0.87 o 
   6   2   2        0.31        0.30      0.35 o 
   7   2   2      109.61      107.98      3.51 o 
   8   2   2       77.80       82.80      3.08 o 
  -6   3   2       79.84       79.23      1.82 o 
  -5   3   2       20.48       19.51      0.72 o 
  -4   3   2        1.14        1.24      0.25 o 
  -3   3   2       20.88       23.34      0.56 o 
  -2   3   2        1.01        1.56      0.16 o 
  -1   3   2      521.23      558.66     10.76 o 
   0   3   2      544.28      563.44     11.59 o 
   1   3   2        0.56        0.84      0.13 o 
   2   3   2       32.52       31.37      1.18 o 
   3   3   2      765.48      816.42     13.28 o 
   4   3   2        5.69        7.43      0.42 o 
   5   3   2       75.74       76.83      1.65 o 
   6   3   2      111.37      107.79      2.15 o 
   7   3   2       34.22       31.12      1.40 o 
  -7   4   2       39.90       43.83      6.52 o 
  -6   4   2        1.23        0.73      0.54 o 
  -5   4   2        2.27        0.14      0.39 o 
  -4   4   2      264.88      264.45      4.51 o 
  -3   4   2      723.37      682.18     10.24 o 
  -2   4   2      144.21      128.18      2.26 o 
  -1   4   2        7.96        5.30      0.36 o 
   0   4   2      502.42      475.15      7.92 o 
   1   4   2      492.33      495.80      7.54 o 
   2   4   2     1289.26     1306.44     21.89 o 
   3   4   2      823.27      815.97     13.28 o 
   4   4   2       53.74       50.20      1.40 o 
   5   4   2      770.29      745.92     15.74 o 
   6   4   2      443.88      447.85      7.79 o 
   7   4   2      115.64      123.51      3.54 o 
  -7   5   2        0.56        0.51      0.77 o 
  -6   5   2       31.64       25.07      1.33 o 
  -5   5   2       54.61       51.49      1.87 o 
  -4   5   2        3.18        6.12      0.95 o 
  -3   5   2      320.80      326.42     11.85 o 
  -2   5   2       85.84       80.32      1.58 o 
  -1   5   2       45.60       50.33      1.21 o 
   0   5   2       27.68       46.75      2.07 o 
   1   5   2        1.46        2.69      0.23 o 
   2   5   2       15.89       15.33      0.63 o 
   3   5   2      118.97      120.33      2.92 o 
   4   5   2        0.50       -0.21      0.45 o 
   5   5   2        5.07        6.43      0.65 o 
   6   5   2        9.55       12.98      0.87 o 
   7   5   2        9.23       10.07      1.04 o 
  -6   6   2       13.43       10.34      1.56 o 
  -5   6   2       63.83       59.94      2.87 o 
  -4   6   2      180.45      177.00      3.95 o 
  -3   6   2      325.36      320.64      7.36 o 
  -2   6   2      405.92      415.27      6.62 o 
  -1   6   2       50.81       58.52      1.41 o 
   0   6   2       87.39      108.88      2.69 o 
   1   6   2      253.24      234.47      3.93 o 
   2   6   2      460.84      407.99      7.50 o 
   3   6   2        2.23        4.66      0.78 o 
   4   6   2       32.58       25.72      1.55 o 
   5   6   2       22.56       24.93      1.39 o 
   6   6   2       62.79       67.16      3.14 o 
   7   6   2      127.02      139.48      3.98 o 
  -6   7   2        0.06       -0.22      0.65 o 
  -5   7   2        0.34        0.18      0.57 o 
  -4   7   2        5.67        7.02      0.76 o 
  -3   7   2      126.31      111.61      3.23 o 
  -2   7   2      105.89      110.68      3.07 o 
  -1   7   2      655.17      702.54     14.25 o 
   0   7   2      630.71      647.33     10.94 o 
   1   7   2       67.51       80.27      2.01 o 
   2   7   2       69.00       70.30      2.37 o 
   3   7   2      267.34      265.81      7.33 o 
   4   7   2        5.51        5.02      0.86 o 
   5   7   2        0.81        1.31      0.65 o 
   6   7   2       32.02       34.37      3.12 o 
   7   7   2        3.22        1.13      0.94 o 
  -6   8   2        0.15       -0.82      0.82 o 
  -5   8   2        0.62        0.40      0.63 o 
  -4   8   2       11.58       12.14      1.13 o 
  -3   8   2      251.05      249.79      6.10 o 
  -2   8   2      517.58      517.78     13.01 o 
  -1   8   2       55.33       54.65      1.90 o 
   0   8   2      147.97      150.01      3.74 o 
   1   8   2      711.66      716.77     12.95 o 
   2   8   2      105.02      101.86      2.53 o 
   3   8   2      115.58      109.85      3.77 o 
   4   8   2       18.21       20.73      1.55 o 
   5   8   2       15.10       14.36      2.38 o 
   6   8   2       39.91       40.31      2.46 o 
  -5   9   2       15.18       15.83      1.50 o 
  -4   9   2      109.94      113.67      4.58 o 
  -3   9   2       37.62       32.30      1.95 o 
  -2   9   2      289.33      285.17      6.77 o 
  -1   9   2      211.85      196.11      4.88 o 
   0   9   2      136.43      132.29      3.30 o 
   1   9   2        2.96        3.04      0.54 o 
   2   9   2      416.69      414.87      9.36 o 
   3   9   2       79.05       67.66      2.79 o 
   4   9   2       41.88       42.85      2.25 o 
   5   9   2        4.50        3.94      0.95 o 
   6   9   2        0.55        0.61      0.83 o 
  -4  10   2        6.90        6.10      1.06 o 
  -3  10   2       81.11       83.07      3.03 o 
  -2  10   2        9.99       10.38      1.03 o 
  -1  10   2        3.70        3.85      1.00 o 
   0  10   2       28.76       25.28      1.27 o 
   1  10   2      346.04      332.70      6.78 o 
   2  10   2      628.93      598.69     13.10 o 
   3  10   2      153.29      156.87      5.13 o 
   4  10   2       12.99       12.06      1.33 o 
   5  10   2       17.62       14.20      1.57 o 
  -4  11   2       88.80       82.34      4.18 o 
  -3  11   2       21.77       17.43      1.47 o 
  -2  11   2        0.30        0.26      0.77 o 
  -1  11   2       49.47       46.99      2.55 o 
   0  11   2      176.82      182.36      4.35 o 
   1  11   2        4.60        3.70      0.98 o 
   2  11   2       11.47       11.02      1.30 o 
   3  11   2       54.78       51.60      2.58 o 
   4  11   2       84.46       85.32      3.64 o 
   5  11   2        9.63       11.08      2.05 o 
  -3  12   2       15.92       19.09      1.81 o 
  -2  12   2       14.03       16.53      1.56 o 
  -1  12   2        3.32        3.93      0.96 o 
   0  12   2        6.35        6.78      0.87 o 
   1  12   2       31.91       33.18      1.79 o 
   2  12   2       49.16       50.04      2.28 o 
   3  12   2        0.06       -0.57      0.59 o 
   4  12   2       10.70        8.40      1.30 o 
  -1  13   2        0.48        0.29      0.59 o 
   0  13   2       41.77       41.41      2.16 o 
   1  13   2        0.86        0.78      0.62 o 
   2  13   2        2.22        1.42      0.73 o 
   3  13   2       11.40       12.58      1.49 o 
  -1 -13   3       26.77       29.31      1.99 o 
   0 -13   3       12.51       12.79      1.41 o 
  -3 -12   3       31.64       36.59      2.87 o 
  -2 -12   3        0.02       -0.14      0.80 o 
  -1 -12   3       11.14       11.85      1.40 o 
   0 -12   3        0.03        0.24      0.62 o 
   1 -12   3       56.73       53.29      2.27 o 
   2 -12   3       12.18       11.52      1.59 o 
  -4 -11   3        5.87        4.98      1.25 o 
  -3 -11   3        7.44        8.37      1.35 o 
  -2 -11   3       58.03       54.38      2.88 o 
  -1 -11   3        7.20        9.50      1.09 o 
   0 -11   3       29.83       35.46      1.70 o 
   1 -11   3        6.64        5.91      1.07 o 
   2 -11   3       49.64       46.75      3.54 o 
   3 -11   3       77.51       81.32      3.32 o 
   4 -11   3       37.28       39.59      3.28 o 
  -5 -10   3       73.74       81.77      3.68 o 
  -4 -10   3       68.71       79.66      2.73 o 
  -3 -10   3        1.91        2.53      0.89 o 
  -2 -10   3        5.14        3.45      1.11 o 
  -1 -10   3       92.03       86.86      2.66 o 
   0 -10   3       92.22       96.41      2.85 o 
   1 -10   3       61.56       60.42      2.18 o 
   2 -10   3       57.42       55.70      2.44 o 
   3 -10   3       28.65       24.81      1.73 o 
   4 -10   3       49.94       52.09      1.96 o 
  -5  -9   3        0.20        0.40      0.63 o 
  -4  -9   3        0.37       -0.03      0.52 o 
  -3  -9   3        0.29        0.85      0.51 o 
  -2  -9   3        0.07       -0.40      0.40 o 
  -1  -9   3       38.59       35.21      1.24 o 
   0  -9   3       98.21       98.00      2.27 o 
   1  -9   3        0.12        0.33      0.36 o 
   2  -9   3       35.81       36.68      2.15 o 
   3  -9   3      155.51      149.40      3.49 o 
   4  -9   3       78.93       73.02      2.25 o 
   5  -9   3       15.26       12.60      1.29 o 
  -6  -8   3       28.34       37.67      2.45 o 
  -5  -8   3       28.93       31.89      1.66 o 
  -4  -8   3      105.98      102.64      3.01 o 
  -3  -8   3      240.22      226.47      5.19 o 
  -2  -8   3      194.75      194.31      3.98 o 
  -1  -8   3       28.06       28.48      1.07 o 
   0  -8   3     1026.56     1005.27     15.45 o 
   1  -8   3      394.81      378.88      6.92 o 
   2  -8   3       14.86       12.44      0.77 o 
   3  -8   3       38.57       38.70      1.41 o 
   4  -8   3      170.89      170.35      3.85 o 
   5  -8   3        0.48       -0.02      0.53 o 
   6  -8   3        4.60        2.46      0.92 o 
  -6  -7   3        4.40        3.91      1.11 o 
  -5  -7   3        2.34        1.28      0.50 o 
  -4  -7   3        3.97        3.84      0.52 o 
  -3  -7   3      305.60      280.69      5.00 o 
  -2  -7   3       13.69       14.39      0.66 o 
  -1  -7   3       46.70       48.67      1.12 o 
   0  -7   3        8.88        9.55      0.57 o 
   1  -7   3        9.27       12.79      0.58 o 
   2  -7   3        1.42        1.47      0.35 o 
   3  -7   3        8.79        9.27      0.62 o 
   4  -7   3       96.42       92.83      2.01 o 
   5  -7   3        2.39        2.34      0.54 o 
   6  -7   3        0.50        0.34      0.74 o 
  -6  -6   3       54.36       64.39      3.13 o 
  -5  -6   3      233.91      228.97      4.46 o 
  -4  -6   3       85.25       85.49      2.98 o 
  -3  -6   3       22.99       26.47      1.00 o 
  -2  -6   3       33.63       24.93      0.81 o 
  -1  -6   3        1.42        0.21      0.18 o 
   0  -6   3      529.49      478.30      5.80 o 
   1  -6   3      282.28      268.84      3.60 o 
   2  -6   3      489.92      476.68      6.11 o 
   3  -6   3      158.50      147.52      2.65 o 
   4  -6   3       29.41       30.56      1.02 o 
   5  -6   3      131.36      138.39      2.45 o 
   6  -6   3       53.68       55.43      1.76 o 
  -7  -5   3        0.23        0.69      0.73 o 
  -6  -5   3        3.86        5.53      0.83 o 
  -5  -5   3       19.26       22.27      1.07 o 
  -4  -5   3        5.11        5.62      0.48 o 
  -3  -5   3      340.31      328.29      4.42 o 
  -2  -5   3       13.84       13.00      0.51 o 
  -1  -5   3       29.14       26.79      0.61 o 
   0  -5   3      209.47      225.42      2.90 o 
   1  -5   3       58.17       63.63      1.02 o 
   2  -5   3       73.43       67.85      1.11 o 
   3  -5   3        0.08        1.15      0.26 o 
   4  -5   3      425.27      438.34      6.24 o 
   5  -5   3        3.91        3.91      0.43 o 
   6  -5   3       18.08       16.77      1.00 o 
   7  -5   3       12.29       12.28      1.07 o 
  -7  -4   3       41.63       46.72      2.62 o 
  -6  -4   3        5.17        5.84      0.90 o 
  -5  -4   3      158.42      159.23      3.37 o 
  -4  -4   3       71.22       76.13      1.56 o 
  -3  -4   3      191.57      197.77      2.64 o 
  -2  -4   3      105.97      127.64      1.89 o 
  -1  -4   3     1049.07     1146.91     13.75 o 
   0  -4   3     3558.42     3312.24     52.11 o 
   1  -4   3     2316.47     2470.63     30.99 o 
   2  -4   3     3818.45     3836.41     77.50 o 
   3  -4   3       72.23       87.42      1.57 o 
   4  -4   3      671.14      658.55      8.39 o 
   5  -4   3       96.11      101.25      1.94 o 
   6  -4   3        8.86       11.51      0.84 o 
   7  -4   3       40.58       49.46      2.90 o 
  -7  -3   3        0.37        0.68      1.06 o 
  -6  -3   3        0.01        1.09      0.61 o 
  -5  -3   3       66.42       62.94      1.79 o 
  -4  -3   3        5.54        6.09      0.39 o 
  -3  -3   3      142.35      153.99      2.12 o 
  -2  -3   3      268.89      292.86      3.40 o 
  -1  -3   3       23.39       21.73      0.45 o 
   0  -3   3       40.99       41.98      0.67 o 
   1  -3   3       91.50       89.60      1.75 o 
   2  -3   3      171.64      195.95      2.36 o 
   3  -3   3       24.36       21.43      0.57 o 
   4  -3   3      147.55      140.26      2.82 o 
   5  -3   3       19.11       18.99      0.81 o 
   6  -3   3       44.28       45.73      1.58 o 
   7  -3   3       36.91       43.59      2.93 o 
  -7  -2   3       16.48       17.38      1.26 o 
  -6  -2   3       56.72       62.01      2.12 o 
  -5  -2   3      323.22      325.96      5.35 o 
  -4  -2   3      886.65      842.98      9.93 o 
  -3  -2   3        5.86        7.02      0.32 o 
  -2  -2   3       73.70       99.50      1.33 o 
  -1  -2   3      688.37      678.81      7.27 o 
   0  -2   3      990.86     1037.44     11.73 o 
   1  -2   3      276.95      321.73      3.77 o 
   2  -2   3      176.68      244.24      2.84 o 
   3  -2   3        4.21        7.85      0.49 o 
   4  -2   3      427.33      432.80      6.13 o 
   5  -2   3      812.39      811.01     11.72 o 
   6  -2   3      329.26      318.66      5.96 o 
   7  -2   3       37.77       35.05      1.34 o 
  -7  -1   3        5.97        6.68      0.87 o 
  -6  -1   3        0.90        0.35      0.84 o 
  -5  -1   3       92.48       88.74      1.58 o 
  -4  -1   3        3.54        3.89      0.27 o 
  -3  -1   3        4.29        5.51      0.27 o 
  -2  -1   3        0.60        1.08      0.14 o 
  -1  -1   3        0.74        0.10      0.10 o 
   0  -1   3       11.98       16.72      0.34 o 
   1  -1   3     3735.50     3483.13     42.25 o 
   2  -1   3       38.06       42.65      0.83 o 
   3  -1   3       12.68       11.72      0.36 o 
   4  -1   3      281.46      284.87      3.58 o 
   5  -1   3       59.18       67.82      1.62 o 
   6  -1   3       16.04       17.00      1.06 o 
   7  -1   3        1.78        1.13      0.57 o 
  -7   0   3        5.42        7.04      0.87 o 
  -6   0   3       45.04       44.27      3.31 o 
  -5   0   3      152.61      151.11      2.25 o 
  -4   0   3      735.30      710.60      7.96 o 
  -3   0   3      187.89      181.56      2.11 o 
  -2   0   3      406.79      483.05      5.34 o 
  -1   0   3     2816.99     2340.07     45.67 o 
   0   0   3        0.46        1.99      0.45 o 
   1   0   3     1012.04      920.94     37.13 o 
   2   0   3      503.96      539.11      6.59 o 
   3   0   3      299.22      374.94      4.84 o 
   4   0   3       28.86       26.18      0.91 o 
   5   0   3      153.66      147.77      2.48 o 
   6   0   3      154.73      165.58      3.37 o 
   7   0   3       21.11       21.10      1.07 o 
   8   0   3        2.51        3.10      0.77 o 
  -7   1   3        4.19        5.10      0.71 o 
  -6   1   3        2.95        3.41      0.53 o 
  -5   1   3        6.45        6.23      0.65 o 
  -4   1   3      454.08      453.58      5.54 o 
  -3   1   3       73.02       68.20      0.98 o 
  -2   1   3      235.85      246.35      3.00 o 
  -1   1   3      129.10      152.09      3.82 o 
   0   1   3       70.52       65.30      1.53 o 
   1   1   3      787.09      822.43     15.88 o 
   2   1   3      253.20      278.38      5.62 o 
   3   1   3       12.83       18.20      0.50 o 
   4   1   3      211.86      235.38      3.17 o 
   5   1   3        9.02        9.75      0.54 o 
   6   1   3       37.29       37.67      1.28 o 
   7   1   3       80.85       79.86      2.11 o 
   8   1   3        2.34        0.88      0.66 o 
  -7   2   3       29.25       28.96      2.71 o 
  -6   2   3      121.53      127.40      2.88 o 
  -5   2   3      254.82      256.02      3.93 o 
  -4   2   3      270.62      278.68      3.83 o 
  -3   2   3      287.07      303.65      3.64 o 
  -2   2   3      202.19      227.39      3.06 o 
  -1   2   3      241.38      204.57      4.21 o 
   0   2   3     8308.85     7225.73    242.61 o 
   1   2   3     9865.59     8046.16    211.02 o 
   2   2   3       20.86       23.01      1.23 o 
   3   2   3      133.83      136.76      2.32 o 
   4   2   3      419.04      423.73      6.42 o 
   5   2   3      164.92      162.25      2.83 o 
   6   2   3      168.40      180.99      5.29 o 
   7   2   3       64.36       70.42      2.82 o 
   8   2   3       18.36       24.03      1.94 o 
  -7   3   3        1.72        0.43      0.84 o 
  -6   3   3      144.96      147.35      3.48 o 
  -5   3   3        0.00        0.03      0.32 o 
  -4   3   3      139.49      138.17      3.09 o 
  -3   3   3      463.65      490.68      6.95 o 
  -2   3   3      625.71      655.80      9.22 o 
  -1   3   3      612.05      618.84     12.65 o 
   0   3   3      440.08      430.58      9.04 o 
   1   3   3     1164.51     1222.29     21.60 o 
   2   3   3      200.14      220.07      3.82 o 
   3   3   3       81.34       91.49      1.89 o 
   4   3   3        0.18       -0.25      0.25 o 
   5   3   3      133.85      132.40      4.60 o 
   6   3   3        0.42        0.92      0.51 o 
   7   3   3        1.39        2.26      0.57 o 
   8   3   3        0.57       -0.25      1.48 o 
  -7   4   3        8.99        6.42      1.07 o 
  -6   4   3       76.90       75.50      3.45 o 
  -5   4   3       93.86       99.36      3.63 o 
  -4   4   3      315.65      323.18      5.78 o 
  -3   4   3       14.08       10.91      1.25 o 
  -2   4   3     1066.96     1137.49     16.86 o 
  -1   4   3      194.11      171.44      3.06 o 
   0   4   3      393.77      391.28      8.34 o 
   1   4   3       17.76        4.32      0.22 o 
   2   4   3       33.99       70.08      1.43 o 
   3   4   3       45.46       39.34      1.24 o 
   4   4   3      480.46      470.93      8.09 o 
   5   4   3     1038.36     1010.01     16.76 o 
   6   4   3      353.90      367.00      7.78 o 
   7   4   3       53.80       55.84      1.83 o 
  -6   5   3       16.78       15.83      1.21 o 
  -5   5   3        9.51       10.16      1.03 o 
  -4   5   3      170.29      161.51      5.14 o 
  -3   5   3        1.36        2.80      0.42 o 
  -2   5   3       20.32       29.10      0.95 o 
  -1   5   3      221.43      225.59      4.77 o 
   0   5   3      540.90      615.41     10.20 o 
   1   5   3        1.04        2.54      0.20 o 
   2   5   3       39.29       50.88      1.15 o 
   3   5   3        9.37        5.64      0.49 o 
   4   5   3       46.28       49.73      2.14 o 
   5   5   3       49.41       50.36      1.93 o 
   6   5   3        1.96        1.06      0.68 o 
   7   5   3       12.62       11.10      0.90 o 
  -6   6   3       14.44       15.48      1.42 o 
  -5   6   3       78.62       81.64      3.37 o 
  -4   6   3      380.53      372.52      8.06 o 
  -3   6   3      102.94       98.65      3.90 o 
  -2   6   3      153.85      147.22      4.88 o 
  -1   6   3        8.05       11.68      0.61 o 
   0   6   3      443.31      402.27      6.89 o 
   1   6   3      694.67      657.51     11.62 o 
   2   6   3       27.18       29.66      0.84 o 
   3   6   3      275.69      292.36      6.17 o 
   4   6   3      119.08      134.34      4.28 o 
   5   6   3      192.45      184.82      4.97 o 
   6   6   3        0.43        0.80      0.74 o 
   7   6   3        0.00        1.20      0.88 o 
  -6   7   3       21.44       23.99      2.70 o 
  -5   7   3       20.77       16.55      2.60 o 
  -4   7   3      209.86      203.14      5.31 o 
  -3   7   3       20.99       18.66      1.16 o 
  -2   7   3        0.42        0.76      0.39 o 
  -1   7   3       68.07       70.47      2.08 o 
   0   7   3        3.89        6.36      0.41 o 
   1   7   3       71.19       72.31      1.55 o 
   2   7   3       19.06       16.74      0.85 o 
   3   7   3      863.50      800.75     19.59 o 
   4   7   3       64.61       54.26      3.45 o 
   5   7   3        7.15        6.78      1.02 o 
   6   7   3        2.19        3.96      1.01 o 
   7   7   3        0.22        0.03      0.76 o 
  -5   8   3       27.55       30.78      2.89 o 
  -4   8   3      115.83      113.03      3.57 o 
  -3   8   3       48.76       52.70      2.08 o 
  -2   8   3       22.24       18.59      1.40 o 
  -1   8   3      297.48      304.26      6.81 o 
   0   8   3      620.32      587.62     12.10 o 
   1   8   3      350.25      343.19      6.64 o 
   2   8   3      358.59      349.45      7.85 o 
   3   8   3      130.57      110.45      3.69 o 
   4   8   3        6.60        7.83      1.03 o 
   5   8   3       84.35       80.62      3.32 o 
   6   8   3        7.20        6.35      1.17 o 
  -5   9   3        4.05        2.51      0.86 o 
  -4   9   3      188.46      180.26      5.09 o 
  -3   9   3      534.86      519.60     11.39 o 
  -2   9   3       53.84       53.89      2.06 o 
  -1   9   3        4.27        5.15      0.66 o 
   0   9   3       45.20       46.60      3.04 o 
   1   9   3      118.13      114.25      2.83 o 
   2   9   3        1.28        1.45      0.47 o 
   3   9   3        3.01        2.41      0.65 o 
   4   9   3       16.19       14.75      1.85 o 
   5   9   3        6.19        7.48      1.16 o 
   6   9   3       20.50       20.19      1.84 o 
  -4  10   3      155.53      167.65      4.97 o 
  -3  10   3        0.18        0.09      0.52 o 
  -2  10   3      134.53      132.94      3.90 o 
  -1  10   3      278.02      275.08      6.54 o 
   0  10   3      244.87      234.44      5.08 o 
   1  10   3       62.52       64.36      2.02 o 
   2  10   3       17.61       18.67      1.21 o 
   3  10   3        0.26        0.57      0.53 o 
   4  10   3       22.03       21.87      1.64 o 
   5  10   3      157.42      164.84      5.68 o 
  -4  11   3        1.13        1.52      0.92 o 
  -3  11   3        0.48        0.53      0.65 o 
  -2  11   3        3.59        3.04      0.74 o 
  -1  11   3       30.62       27.59      1.55 o 
   0  11   3       74.48       74.70      2.36 o 
   1  11   3       10.15        9.67      1.00 o 
   2  11   3      115.19      121.21      4.48 o 
   3  11   3       97.98       96.26      5.41 o 
   4  11   3       22.09       26.44      1.91 o 
   5  11   3        0.44        0.35      0.82 o 
  -3  12   3       37.94       38.82      2.20 o 
  -2  12   3        1.63        0.36      0.66 o 
  -1  12   3      110.44      110.09      3.60 o 
   0  12   3       94.97       95.63      2.89 o 
   1  12   3       89.93       90.67      4.07 o 
   2  12   3        7.20        8.19      1.02 o 
   3  12   3       78.62       75.41      3.29 o 
   4  12   3       39.95       37.81      2.37 o 
  -1  13   3       19.40       17.56      1.36 o 
   0  13   3        9.95        9.62      1.15 o 
   1  13   3       54.01       60.96      2.62 o 
   2  13   3       36.02       37.31      2.01 o 
   3  13   3        0.61        0.22      0.76 o 
  -2 -12   4       66.15       67.22      4.88 o 
  -1 -12   4      120.11      127.44      4.19 o 
   0 -12   4      129.92      125.32      3.82 o 
   1 -12   4       20.44       18.35      1.43 o 
   2 -12   4        6.20        6.40      1.00 o 
  -4 -11   4       32.09       37.98      4.68 o 
  -3 -11   4       22.79       24.21      1.88 o 
  -2 -11   4        5.51        6.10      1.20 o 
  -1 -11   4       11.81       12.98      1.27 o 
   0 -11   4       47.98       45.25      2.44 o 
   1 -11   4       81.68       77.66      2.68 o 
   2 -11   4       28.67       25.59      3.10 o 
   3 -11   4       45.79       46.25      1.84 o 
  -4 -10   4        1.97        1.84      0.67 o 
  -3 -10   4       10.63       11.44      1.25 o 
  -2 -10   4      127.16      129.77      3.56 o 
  -1 -10   4      291.87      290.87      5.29 o 
   0 -10   4       29.51       31.29      1.25 o 
   1 -10   4       14.38       16.12      1.17 o 
   2 -10   4        3.28        6.08      1.13 o 
   3 -10   4      215.66      225.60      7.00 o 
   4 -10   4       74.04       84.91      2.60 o 
  -5  -9   4        0.08        1.26      0.95 o 
  -4  -9   4       72.58       75.79      3.13 o 
  -3  -9   4       67.05       68.48      2.33 o 
  -2  -9   4       88.42       88.27      2.64 o 
  -1  -9   4        0.02        0.19      0.33 o 
   0  -9   4       71.44       78.33      1.98 o 
   1  -9   4       91.66       94.28      2.26 o 
   2  -9   4       14.49       16.98      1.22 o 
   3  -9   4       38.13       38.50      1.51 o 
   4  -9   4        1.35        0.74      0.57 o 
   5  -9   4       61.10       60.56      2.56 o 
  -5  -8   4       40.19       43.43      2.43 o 
  -4  -8   4       20.69       21.37      0.99 o 
  -3  -8   4      111.34      105.52      2.38 o 
  -2  -8   4       65.52       68.73      1.59 o 
  -1  -8   4      150.04      137.63      2.41 o 
   0  -8   4        1.96        3.47      0.37 o 
   1  -8   4       23.00       19.20      0.75 o 
   2  -8   4        0.01        0.54      0.28 o 
   3  -8   4      170.55      171.33      3.14 o 
   4  -8   4       61.89       65.19      1.64 o 
   5  -8   4        0.87        1.34      0.74 o 
   6  -8   4        8.27        5.50      1.10 o 
  -6  -7   4        0.22       -0.60      0.60 o 
  -5  -7   4        0.04       -0.25      0.54 o 
  -4  -7   4        4.23        2.72      0.53 o 
  -3  -7   4       14.33       15.07      1.02 o 
  -2  -7   4      175.52      179.39      2.95 o 
  -1  -7   4       13.58       12.68      0.54 o 
   0  -7   4       49.82       50.90      1.05 o 
   1  -7   4      234.46      220.67      3.35 o 
   2  -7   4       59.87       61.97      1.28 o 
   3  -7   4       12.82       13.16      0.66 o 
   4  -7   4       70.28       69.38      2.43 o 
   5  -7   4        0.01       -0.18      0.43 o 
   6  -7   4        0.01        0.09      0.49 o 
  -6  -6   4       10.81       10.03      1.67 o 
  -5  -6   4      157.59      146.52      3.73 o 
  -4  -6   4      121.40      108.52      2.22 o 
  -3  -6   4       54.65       57.77      1.28 o 
  -2  -6   4     1177.78     1169.41     15.40 o 
  -1  -6   4     2380.15     2325.48     30.42 o 
   0  -6   4      552.26      581.51      7.35 o 
   1  -6   4        4.97        7.71      0.39 o 
   2  -6   4        0.87        1.36      0.27 o 
   3  -6   4      170.91      177.07      3.18 o 
   4  -6   4        5.52        5.51      0.46 o 
   5  -6   4       44.93       42.88      1.48 o 
   6  -6   4       27.05       32.87      1.17 o 
  -6  -5   4       17.33       20.63      1.31 o 
  -5  -5   4        9.61       10.45      1.40 o 
  -4  -5   4       26.61       26.67      0.98 o 
  -3  -5   4        6.67        6.52      0.42 o 
  -2  -5   4       33.52       35.68      0.99 o 
  -1  -5   4       92.99      101.55      1.60 o 
   0  -5   4       88.51       91.32      1.41 o 
   1  -5   4      356.08      365.22      4.74 o 
   2  -5   4        6.16        5.29      0.33 o 
   3  -5   4      102.35       99.23      2.14 o 
   4  -5   4        9.80        9.78      0.99 o 
   5  -5   4       32.12       32.95      1.11 o 
   6  -5   4       11.82       12.49      0.92 o 
   7  -5   4        0.04       -0.51      0.51 o 
  -7  -4   4       53.19       58.66      2.80 o 
  -6  -4   4       14.95       14.63      1.13 o 
  -5  -4   4       63.78       61.23      2.06 o 
  -4  -4   4       77.39       86.38      1.61 o 
  -3  -4   4        4.63        5.15      0.36 o 
  -2  -4   4      732.10      731.81      9.02 o 
  -1  -4   4      810.63      832.91     10.22 o 
   0  -4   4     1384.70     1440.13     15.55 o 
   1  -4   4       26.79       28.02      0.64 o 
   2  -4   4     1822.50     1804.86     20.27 o 
   3  -4   4     2608.33     2714.83     30.38 o 
   4  -4   4      772.33      778.41     10.93 o 
   5  -4   4       41.40       40.93      1.22 o 
   6  -4   4       20.84       22.51      1.28 o 
   7  -4   4        0.12       -0.46      0.46 o 
  -7  -3   4       14.15       14.05      1.38 o 
  -6  -3   4        2.52        3.84      0.75 o 
  -5  -3   4       15.49       15.08      1.04 o 
  -4  -3   4      117.71      120.72      2.02 o 
  -3  -3   4       27.74       27.00      0.68 o 
  -2  -3   4      223.96      243.53      2.91 o 
  -1  -3   4        4.70        3.44      0.22 o 
   0  -3   4       98.78       84.50      1.21 o 
   1  -3   4     1663.98     1859.15     20.77 o 
   2  -3   4     2116.82     2325.13     30.29 o 
   3  -3   4       79.94       81.83      1.29 o 
   4  -3   4       23.32       28.91      0.78 o 
   5  -3   4        0.66        0.90      0.38 o 
   6  -3   4        9.20        9.35      0.80 o 
   7  -3   4        0.51        0.67      0.50 o 
  -7  -2   4      101.46      106.83      3.16 o 
  -6  -2   4       82.28       83.14      2.54 o 
  -5  -2   4       14.59       12.66      0.69 o 
  -4  -2   4      187.91      190.49      2.65 o 
  -3  -2   4      224.61      206.37      2.56 o 
  -2  -2   4        3.40       14.09      0.39 o 
  -1  -2   4      349.41      334.49      3.77 o 
   0  -2   4     1643.90     1587.66     18.84 o 
   1  -2   4     1274.44     1407.50     16.75 o 
   2  -2   4      180.53      176.29      3.22 o 
   3  -2   4      543.78      614.97      9.87 o 
   4  -2   4      903.14      916.58     10.58 o 
   5  -2   4       55.15       59.99      1.35 o 
   6  -2   4        4.53        3.41      0.61 o 
   7  -2   4        2.92        1.92      0.68 o 
  -7  -1   4       75.16       72.51      2.55 o 
  -6  -1   4        7.41        7.59      0.80 o 
  -5  -1   4        0.79        0.39      0.28 o 
  -4  -1   4        5.52        5.68      0.37 o 
  -3  -1   4        2.11        2.16      0.21 o 
  -2  -1   4      179.39      191.42      2.29 o 
  -1  -1   4       10.01       12.86      0.35 o 
   0  -1   4       44.00       39.23      0.58 o 
   1  -1   4       18.11       19.92      0.44 o 
   2  -1   4       76.71       73.45      1.21 o 
   3  -1   4       10.43        6.74      0.41 o 
   4  -1   4       14.62       15.48      0.51 o 
   5  -1   4      324.16      331.89      5.94 o 
   6  -1   4       71.70       70.01      2.14 o 
   7  -1   4        1.66        1.24      0.60 o 
  -7   0   4       41.47       46.73      1.82 o 
  -6   0   4       46.10       44.14      1.63 o 
  -5   0   4      706.18      687.28      9.50 o 
  -4   0   4     1184.53     1123.09     13.06 o 
  -3   0   4      121.51      133.33      1.73 o 
  -2   0   4      504.78      474.81      6.57 o 
  -1   0   4     1153.22     1076.30     14.32 o 
   0   0   4     2238.33     2189.76    122.80 o 
   1   0   4      379.01      416.10     10.70 o 
   2   0   4      123.28      133.54      2.21 o 
   3   0   4      428.55      368.42     12.43 o 
   4   0   4      623.55      569.45      7.74 o 
   5   0   4       49.52       55.58      1.25 o 
   6   0   4       45.92       43.11      1.53 o 
   7   0   4        1.25        0.89      0.78 o 
   8   0   4       39.97       40.80      1.53 o 
  -7   1   4       10.46       13.08      1.56 o 
  -6   1   4       10.84       10.11      0.70 o 
  -5   1   4      568.87      559.94      7.88 o 
  -4   1   4      162.12      157.65      2.40 o 
  -3   1   4        0.07        0.38      0.18 o 
  -2   1   4      594.66      640.43      9.28 o 
  -1   1   4      400.05      405.82      7.63 o 
   0   1   4      389.10      389.84      9.66 o 
   1   1   4        0.09        0.02      0.08 o 
   2   1   4      185.99      188.07      4.53 o 
   3   1   4        0.08        1.16      0.76 o 
   4   1   4      618.66      647.36      8.70 o 
   5   1   4        4.37        3.30      0.39 o 
   6   1   4       11.11       11.22      0.73 o 
   7   1   4       23.91       24.11      1.30 o 
   8   1   4       24.95       23.69      1.47 o 
  -7   2   4       54.69       59.80      3.77 o 
  -6   2   4      129.42      135.33      3.63 o 
  -5   2   4       12.72       12.73      0.55 o 
  -4   2   4       46.21       54.22      1.29 o 
  -3   2   4      864.78      800.67     11.01 o 
  -2   2   4      441.73      449.49      6.41 o 
  -1   2   4     1884.18     1787.80    254.91 o 
   0   2   4     3712.68     3444.61     86.49 o 
   1   2   4      771.81      812.51     12.17 o 
   2   2   4      146.90      127.98      2.79 o 
   3   2   4     1360.08     1416.04     20.47 o 
   4   2   4     1406.18     1463.53     23.65 o 
   5   2   4      103.79      107.69      2.44 o 
   6   2   4       36.15       35.76      2.11 o 
   7   2   4       10.78       10.12      0.99 o 
   8   2   4       25.32       28.99      1.61 o 
  -7   3   4       21.70       23.79      2.46 o 
  -6   3   4        3.08        3.48      0.67 o 
  -5   3   4       52.91       44.83      1.70 o 
  -4   3   4       48.41       44.05      1.32 o 
  -3   3   4       33.02       40.09      1.23 o 
  -2   3   4      200.69      232.39      5.14 o 
  -1   3   4      118.34      146.94      2.47 o 
   0   3   4      449.40      506.25     13.19 o 
   1   3   4      576.50      630.62     13.35 o 
   2   3   4       29.25       24.41      0.65 o 
   3   3   4        9.05        8.37      0.58 o 
   4   3   4      106.96      108.91      2.32 o 
   5   3   4        0.91        0.47      0.37 o 
   6   3   4        7.38        8.02      0.85 o 
   7   3   4        0.24        0.80      0.59 o 
   8   3   4       15.42       19.93      3.28 o 
  -6   4   4        3.71        3.11      0.63 o 
  -5   4   4        7.25        5.16      1.39 o 
  -4   4   4       25.24       23.70      1.18 o 
  -3   4   4      256.80      265.53      4.62 o 
  -2   4   4      706.75      761.21     13.30 o 
  -1   4   4     1962.37     1853.46     44.95 o 
   0   4   4       47.53       36.56      1.29 o 
   1   4   4      644.15      716.69     12.98 o 
   2   4   4      538.12      537.09      8.04 o 
   3   4   4      327.35      297.95      7.66 o 
   4   4   4      601.79      590.97     11.95 o 
   5   4   4      108.61      118.14      3.23 o 
   6   4   4      103.34      103.36      6.73 o 
   7   4   4        5.80        6.27      0.92 o 
  -6   5   4        9.60        9.39      1.10 o 
  -5   5   4        7.58        9.32      1.14 o 
  -4   5   4       53.34       51.90      1.85 o 
  -3   5   4       24.21       23.40      0.93 o 
  -2   5   4       67.77       59.21      2.05 o 
  -1   5   4      127.68      149.83      2.59 o 
   0   5   4      639.73      697.50     14.61 o 
   1   5   4      213.52      242.48      4.82 o 
   2   5   4      112.10      108.57      1.78 o 
   3   5   4       77.16       78.60      7.38 o 
   4   5   4      290.94      278.52      7.60 o 
   5   5   4        0.58        0.06      0.47 o 
   6   5   4        0.33        0.87      0.68 o 
   7   5   4       20.74       23.79      1.94 o 
  -6   6   4        9.84       11.04      1.21 o 
  -5   6   4       66.73       64.31      2.52 o 
  -4   6   4       42.53       43.78      2.67 o 
  -3   6   4        9.79        8.58      1.03 o 
  -2   6   4      138.32      132.92      3.88 o 
  -1   6   4      420.29      390.51      6.76 o 
   0   6   4      751.59      805.50     13.33 o 
   1   6   4       27.82       25.70      0.88 o 
   2   6   4      333.88      351.79      5.61 o 
   3   6   4       76.96       82.49      4.14 o 
   4   6   4      225.07      217.01      6.20 o 
   5   6   4        1.30        2.65      0.74 o 
   6   6   4       94.19       90.33      3.70 o 
   7   6   4       95.38       91.22      6.97 o 
  -6   7   4       46.99       44.16      2.31 o 
  -5   7   4       22.43       18.13      1.40 o 
  -4   7   4      154.75      149.33      4.24 o 
  -3   7   4      237.87      236.65      5.75 o 
  -2   7   4      112.20      118.00      3.20 o 
  -1   7   4       53.24       56.34      2.76 o 
   0   7   4      269.89      247.42      4.47 o 
   1   7   4      162.67      173.38      2.70 o 
   2   7   4        7.06        6.54      0.50 o 
   3   7   4      137.17      137.07      4.17 o 
   4   7   4      112.14      104.81      3.64 o 
   5   7   4        7.29        6.43      1.01 o 
   6   7   4       11.68       11.95      1.37 o 
   7   7   4        2.65        2.70      1.02 o 
  -5   8   4       13.68        9.93      1.16 o 
  -4   8   4        1.62        1.10      0.63 o 
  -3   8   4        1.54        1.40      0.55 o 
  -2   8   4      234.46      220.43      5.33 o 
  -1   8   4      127.54      123.74      3.28 o 
   0   8   4      486.31      502.44     10.42 o 
   1   8   4      320.61      303.29      5.88 o 
   2   8   4      196.62      184.11      4.55 o 
   3   8   4      554.55      511.50     13.04 o 
   4   8   4      104.55       95.94      3.47 o 
   5   8   4       32.93       33.37      2.02 o 
   6   8   4        9.82       11.01      1.39 o 
  -5   9   4        0.08       -0.11      0.58 o 
  -4   9   4        0.45        0.98      0.61 o 
  -3   9   4       67.62       64.19      2.91 o 
  -2   9   4       17.42       14.29      1.95 o 
  -1   9   4        0.03        0.53      0.39 o 
   0   9   4      252.68      237.32      5.56 o 
   1   9   4      535.86      535.44      9.96 o 
   2   9   4        4.35        4.17      0.60 o 
   3   9   4       32.01       32.79      1.70 o 
   4   9   4        0.54        0.11      0.51 o 
   5   9   4       38.91       37.34      2.18 o 
   6   9   4        1.31        1.01      0.89 o 
  -4  10   4       11.13        9.94      1.17 o 
  -3  10   4       82.54       84.89      3.00 o 
  -2  10   4      177.20      175.90      4.76 o 
  -1  10   4       78.43       81.82      2.70 o 
   0  10   4      112.39      107.08      3.97 o 
   1  10   4        1.45        1.12      0.44 o 
   2  10   4       45.87       46.66      1.91 o 
   3  10   4      117.76      115.86      4.02 o 
   4  10   4      136.75      127.26      6.40 o 
   5  10   4       70.59       68.64      3.15 o 
  -3  11   4       62.71       67.80      2.77 o 
  -2  11   4       12.27       11.37      1.50 o 
  -1  11   4        9.94        9.86      0.99 o 
   0  11   4       11.76       12.14      0.94 o 
   1  11   4       96.48       95.68      4.42 o 
   2  11   4       11.17       12.65      1.07 o 
   3  11   4       10.42       13.51      1.29 o 
   4  11   4       26.25       23.92      3.90 o 
   5  11   4       36.93       38.70      2.44 o 
  -2  12   4        1.75        3.65      1.03 o 
  -1  12   4       45.10       41.46      1.99 o 
   0  12   4        1.63        1.08      0.58 o 
   1  12   4        3.42        4.35      0.77 o 
   2  12   4       14.06       15.39      1.26 o 
   3  12   4       77.53       76.84      3.25 o 
   4  12   4      130.46      136.63      4.95 o 
  -1  13   4        2.45        1.64      0.70 o 
   0  13   4       48.30       51.87      2.35 o 
   1  13   4       57.57       58.04      2.48 o 
   2  13   4        3.20        3.66      0.82 o 
  -2 -12   5       75.88       88.38      4.58 o 
  -1 -12   5       50.85       57.74      2.29 o 
   0 -12   5        2.35        2.23      0.64 o 
   1 -12   5       26.69       29.29      1.44 o 
   2 -12   5       37.92       38.60      1.79 o 
  -3 -11   5        1.92        2.64      0.96 o 
  -2 -11   5        0.13       -0.11      0.60 o 
  -1 -11   5        8.25        8.93      1.40 o 
   0 -11   5       94.73       94.99      2.46 o 
   1 -11   5       53.05       49.63      1.69 o 
   2 -11   5       31.82       32.02      1.39 o 
   3 -11   5        2.51        2.10      0.76 o 
  -4 -10   5        2.15        1.95      0.90 o 
  -3 -10   5       74.60       70.72      2.52 o 
  -2 -10   5      229.02      221.58      5.29 o 
  -1 -10   5       47.20       50.70      2.34 o 
   0 -10   5       20.23       18.23      1.40 o 
   1 -10   5      294.02      282.95      5.27 o 
   2 -10   5      177.86      167.85      3.90 o 
   3 -10   5       85.73       91.53      3.17 o 
   4 -10   5        9.19       11.14      1.32 o 
  -5  -9   5        3.50        4.11      1.09 o 
  -4  -9   5       14.70       12.56      1.39 o 
  -3  -9   5        0.26        0.02      0.40 o 
  -2  -9   5       89.82       84.53      2.82 o 
  -1  -9   5       15.03       15.97      0.76 o 
   0  -9   5       89.22       94.09      1.89 o 
   1  -9   5       20.97       25.42      0.87 o 
   2  -9   5        8.82       10.53      0.61 o 
   3  -9   5        0.13       -0.09      0.34 o 
   4  -9   5       55.04       56.14      2.31 o 
   5  -9   5      109.51      100.65      5.43 o 
  -5  -8   5       10.35       11.93      1.56 o 
  -4  -8   5       99.77      103.48      2.90 o 
  -3  -8   5        2.76        4.13      0.58 o 
  -2  -8   5       24.60       23.55      0.92 o 
  -1  -8   5       21.36       22.55      0.93 o 
   0  -8   5       79.81       74.42      1.72 o 
   1  -8   5        5.25        6.62      0.48 o 
   2  -8   5      133.85      132.96      2.60 o 
   3  -8   5      253.31      244.94      4.35 o 
   4  -8   5        2.76        4.31      0.67 o 
   5  -8   5       19.98       22.77      1.38 o 
  -6  -7   5        0.62        0.49      0.69 o 
  -5  -7   5        1.64        4.02      0.81 o 
  -4  -7   5       21.17       21.88      1.25 o 
  -3  -7   5       29.57       28.63      1.00 o 
  -2  -7   5       67.84       69.49      2.00 o 
  -1  -7   5        5.16        5.85      0.44 o 
   0  -7   5       56.38       57.29      1.18 o 
   1  -7   5      128.21      126.12      2.20 o 
   2  -7   5        0.63        0.49      0.27 o 
   3  -7   5       29.95       27.59      0.88 o 
   4  -7   5       21.54       20.73      1.04 o 
   5  -7   5       72.57       77.35      3.10 o 
   6  -7   5        5.56        4.05      0.57 o 
  -6  -6   5       36.43       36.71      1.79 o 
  -5  -6   5        3.38        2.71      0.73 o 
  -4  -6   5       47.80       54.53      1.75 o 
  -3  -6   5       94.67       98.58      1.98 o 
  -2  -6   5      264.73      264.86      4.00 o 
  -1  -6   5      761.58      690.61      9.38 o 
   0  -6   5      138.75      150.17      2.17 o 
   1  -6   5      459.12      433.90      5.71 o 
   2  -6   5      309.41      320.43      4.38 o 
   3  -6   5     1040.57     1034.71     13.92 o 
   4  -6   5       94.04       94.00      2.45 o 
   5  -6   5       20.98       18.70      1.69 o 
   6  -6   5        0.28        0.25      0.54 o 
  -6  -5   5        2.32        2.70      1.03 o 
  -5  -5   5        0.55        0.09      0.55 o 
  -4  -5   5       68.79       63.28      1.80 o 
  -3  -5   5       38.19       37.32      0.96 o 
  -2  -5   5       83.13       88.61      1.56 o 
  -1  -5   5      202.84      223.37      3.07 o 
   0  -5   5      143.02      164.35      2.28 o 
   1  -5   5        0.27       -0.05      0.17 o 
   2  -5   5      150.43      160.94      2.27 o 
   3  -5   5      816.14      836.02     11.36 o 
   4  -5   5        3.22        2.68      0.39 o 
   5  -5   5       76.61       74.77      2.06 o 
   6  -5   5        8.90        8.83      1.20 o 
   7  -5   5       35.36       35.69      1.35 o 
  -6  -4   5        0.50        0.63      0.69 o 
  -5  -4   5       41.29       38.48      1.66 o 
  -4  -4   5      850.45      819.55     11.35 o 
  -3  -4   5     1218.59     1142.85     13.15 o 
  -2  -4   5       94.09       88.86      1.43 o 
  -1  -4   5        1.68        2.57      0.25 o 
   0  -4   5      144.17      125.10      1.74 o 
   1  -4   5        8.39        7.32      0.32 o 
   2  -4   5      273.09      277.93      3.50 o 
   3  -4   5      857.71      809.83     10.04 o 
   4  -4   5      457.52      476.13      6.75 o 
   5  -4   5        0.20        0.32      0.41 o 
   6  -4   5      141.94      144.27      3.35 o 
   7  -4   5      122.78      122.91      3.41 o 
  -7  -3   5        0.39        0.66      1.48 o 
  -6  -3   5       35.29       40.60      1.75 o 
  -5  -3   5        0.05       -0.54      0.54 o 
  -4  -3   5      293.19      275.10      3.90 o 
  -3  -3   5       18.57       17.86      0.53 o 
  -2  -3   5       29.94       30.68      0.64 o 
  -1  -3   5        5.87        8.78      0.32 o 
   0  -3   5      266.76      280.14      3.42 o 
   1  -3   5       14.04       13.62      0.40 o 
   2  -3   5     1098.05     1195.39     13.58 o 
   3  -3   5       12.89       15.60      0.50 o 
   4  -3   5       54.92       60.92      1.31 o 
   5  -3   5      158.57      149.43      4.40 o 
   6  -3   5       63.42       63.04      4.02 o 
   7  -3   5       61.17       69.07      3.69 o 
  -7  -2   5       91.28      102.37      3.06 o 
  -6  -2   5       66.03       73.57      2.36 o 
  -5  -2   5        0.02       -0.29      0.29 o 
  -4  -2   5       50.33       50.85      1.51 o 
  -3  -2   5        3.93        5.33      0.32 o 
  -2  -2   5      133.45      110.33      1.47 o 
  -1  -2   5       75.46       65.44      0.94 o 
   0  -2   5     1285.24     1413.92     15.03 o 
   1  -2   5     1290.33     1388.96     15.59 o 
   2  -2   5      910.16      944.63     10.74 o 
   3  -2   5      649.76      677.08      8.36 o 
   4  -2   5       27.78       30.41      0.79 o 
   5  -2   5       34.69       42.21      1.54 o 
   6  -2   5        0.11        0.19      0.45 o 
   7  -2   5      140.97      148.17      3.77 o 
  -7  -1   5       27.81       33.98      1.55 o 
  -6  -1   5       14.14       17.34      1.27 o 
  -5  -1   5       26.04       27.39      0.90 o 
  -4  -1   5       57.05       55.84      1.07 o 
  -3  -1   5       48.80       51.85      0.93 o 
  -2  -1   5       15.70       17.49      0.51 o 
  -1  -1   5      105.41      130.97      1.96 o 
   0  -1   5      164.86      162.58      2.33 o 
   1  -1   5        5.65        6.25      0.28 o 
   2  -1   5      306.42      329.94      5.08 o 
   3  -1   5       38.62       39.49      0.88 o 
   4  -1   5       14.58       10.75      0.55 o 
   5  -1   5       13.16       16.02      0.68 o 
   6  -1   5       13.28       12.54      0.78 o 
   7  -1   5       54.68       55.47      2.11 o 
  -7   0   5        5.23        5.95      1.27 o 
  -6   0   5        1.38        0.90      0.58 o 
  -5   0   5       29.42       26.83      0.88 o 
  -4   0   5      197.41      184.08      2.75 o 
  -3   0   5      746.88      731.90     16.79 o 
  -2   0   5     1597.84     1648.42     18.33 o 
  -1   0   5     1340.02     1564.00     20.70 o 
   0   0   5       21.55       23.99      0.58 o 
   1   0   5     1163.43     1100.44     20.74 o 
   2   0   5      359.88      324.36      5.92 o 
   3   0   5      173.10      155.30      2.09 o 
   4   0   5       19.16       17.48      0.60 o 
   5   0   5       77.24       68.42      1.41 o 
   6   0   5      172.74      158.63      3.20 o 
   7   0   5      357.26      368.03     10.58 o 
   8   0   5       58.01       60.29      4.84 o 
  -7   1   5        7.93        9.28      1.46 o 
  -6   1   5        0.85        0.59      0.49 o 
  -5   1   5        5.33        5.32      0.41 o 
  -4   1   5        1.17        1.10      0.23 o 
  -3   1   5       58.17       58.32      1.72 o 
  -2   1   5      226.57      265.63      4.04 o 
  -1   1   5     1764.65     1908.11     36.64 o 
   0   1   5      227.29      262.66      6.50 o 
   1   1   5      105.36      106.64      1.97 o 
   2   1   5      197.24      209.45      3.77 o 
   3   1   5       38.68       40.63      1.31 o 
   4   1   5       30.29       32.50      0.95 o 
   5   1   5       30.96       34.29      0.92 o 
   6   1   5       38.13       35.78      1.14 o 
   7   1   5        9.12       10.38      1.28 o 
   8   1   5        1.86        3.16      1.03 o 
  -7   2   5      137.08      138.22      5.06 o 
  -6   2   5        0.50        0.13      0.79 o 
  -5   2   5      227.41      229.88      4.62 o 
  -4   2   5      843.52      811.57     12.13 o 
  -3   2   5     1145.29     1149.83     17.66 o 
  -2   2   5      258.94      238.50      3.88 o 
  -1   2   5        9.52       10.73      0.38 o 
   0   2   5      452.40      506.41      8.35 o 
   1   2   5      284.19      244.25      3.82 o 
   2   2   5      275.48      274.17      4.73 o 
   3   2   5      747.50      722.90     12.34 o 
   4   2   5      330.05      336.81      5.32 o 
   5   2   5       37.39       33.39      1.35 o 
   6   2   5      216.80      207.84      4.85 o 
   7   2   5       22.24       26.64      1.51 o 
   8   2   5       19.55       15.42      2.79 o 
  -6   3   5        0.93        0.60      0.49 o 
  -5   3   5       22.66       19.97      1.27 o 
  -4   3   5      207.51      199.54      3.81 o 
  -3   3   5      304.45      298.33      5.11 o 
  -2   3   5      102.59      109.13      2.24 o 
  -1   3   5        0.05        0.33      0.14 o 
   0   3   5      469.20      490.74     12.88 o 
   1   3   5      785.62      873.20     18.39 o 
   2   3   5      302.59      333.89      5.64 o 
   3   3   5       54.23       56.82      1.63 o 
   4   3   5        9.65        7.18      0.71 o 
   5   3   5      205.05      204.70      4.87 o 
   6   3   5       13.01       13.21      2.26 o 
   7   3   5        3.89        5.77      0.83 o 
  -6   4   5        0.26        0.00      0.54 o 
  -5   4   5        3.17        2.71      0.67 o 
  -4   4   5       25.23       26.34      1.03 o 
  -3   4   5      556.63      550.26      9.70 o 
  -2   4   5      279.77      256.69      5.57 o 
  -1   4   5       47.80       58.20      1.92 o 
   0   4   5       22.27       25.42      1.07 o 
   1   4   5     2898.03     2763.98     56.93 o 
   2   4   5     1486.48     1526.65     24.74 o 
   3   4   5      126.10      121.20      2.38 o 
   4   4   5       16.16       17.80      1.16 o 
   5   4   5        1.18        1.15      0.52 o 
   6   4   5       22.90       19.25      1.55 o 
   7   4   5       25.56       32.05      4.02 o 
  -6   5   5       11.84       11.07      1.39 o 
  -5   5   5      114.67      109.94      4.43 o 
  -4   5   5        2.57        3.25      0.65 o 
  -3   5   5      127.94      121.24      2.92 o 
  -2   5   5        0.52        0.24      0.25 o 
  -1   5   5        3.03        2.21      0.22 o 
   0   5   5      299.59      298.11      6.77 o 
   1   5   5      175.91      198.71      4.10 o 
   2   5   5        7.55        7.53      0.49 o 
   3   5   5       10.34       11.98      0.47 o 
   4   5   5      544.43      490.30     12.43 o 
   5   5   5       49.04       45.30      2.22 o 
   6   5   5        2.03        2.28      0.86 o 
   7   5   5        1.30        1.70      0.83 o 
  -6   6   5       47.44       53.40      2.89 o 
  -5   6   5       11.18       11.00      1.09 o 
  -4   6   5       61.45       59.85      2.60 o 
  -3   6   5      388.45      370.62      8.24 o 
  -2   6   5        8.48       12.58      0.84 o 
  -1   6   5       29.69       33.16      1.22 o 
   0   6   5       99.22      122.47      2.13 o 
   1   6   5      263.33      236.75      4.86 o 
   2   6   5       73.53       68.84      1.28 o 
   3   6   5      793.25      735.52     17.95 o 
   4   6   5      822.47      761.83     18.76 o 
   5   6   5       49.00       66.46     10.99 o 
   6   6   5      327.38      321.10      9.19 o 
   7   6   5       63.92       62.10      5.74 o 
  -5   7   5       50.00       47.19      2.25 o 
  -4   7   5        0.99        1.38      0.57 o 
  -3   7   5      234.22      221.49      5.47 o 
  -2   7   5      350.98      349.09      7.72 o 
  -1   7   5       17.45       13.26      0.79 o 
   0   7   5       16.89       17.19      0.62 o 
   1   7   5        3.58        4.48      0.39 o 
   2   7   5       24.84       25.21      0.75 o 
   3   7   5       34.31       32.90      1.56 o 
   4   7   5       25.37       19.46      1.34 o 
   5   7   5        0.08       -0.33      0.53 o 
   6   7   5        0.82        0.32      0.78 o 
   7   7   5        8.52        8.15      1.33 o 
  -5   8   5       16.60       19.08      1.53 o 
  -4   8   5       42.38       40.84      1.96 o 
  -3   8   5      664.45      649.08     13.79 o 
  -2   8   5      184.68      181.81      4.58 o 
  -1   8   5       10.29       11.42      0.91 o 
   0   8   5       25.45       26.95      1.33 o 
   1   8   5      301.38      301.45      5.85 o 
   2   8   5      189.97      179.79      4.42 o 
   3   8   5       18.71       20.76      2.13 o 
   4   8   5        0.34        0.92      0.94 o 
   5   8   5        8.14        8.81      1.09 o 
   6   8   5       12.97       14.24      1.53 o 
  -4   9   5        0.02        0.85      1.02 o 
  -3   9   5        2.13        1.31      0.55 o 
  -2   9   5        6.69        8.62      0.88 o 
  -1   9   5       24.13       23.74      1.73 o 
   0   9   5       41.66       46.42      1.66 o 
   1   9   5       29.02       26.51      2.00 o 
   2   9   5        7.94        7.02      1.04 o 
   3   9   5       14.57       16.41      2.30 o 
   4   9   5       40.33       38.37      2.01 o 
   5   9   5       23.01       22.17      1.66 o 
   6   9   5        2.58        2.06      0.90 o 
  -4  10   5        8.29        7.61      1.09 o 
  -3  10   5        0.68        0.70      0.63 o 
  -2  10   5      123.67      126.28      3.71 o 
  -1  10   5       14.92       15.42      1.08 o 
   0  10   5      225.52      206.91      4.57 o 
   1  10   5      485.55      472.61      8.99 o 
   2  10   5      254.07      247.36      6.02 o 
   3  10   5       44.72       40.60      2.34 o 
   4  10   5       22.34       23.23      1.64 o 
   5  10   5        2.21        1.63      0.77 o 
  -3  11   5       44.89       39.61      2.51 o 
  -2  11   5      218.91      213.89      5.68 o 
  -1  11   5      155.09      153.94      4.29 o 
   0  11   5       22.34       24.33      1.24 o 
   1  11   5        5.19        4.65      0.74 o 
   2  11   5       23.01       24.48      1.62 o 
   3  11   5       12.77       11.50      1.17 o 
   4  11   5       16.35       14.06      2.38 o 
   5  11   5       48.88       54.37      2.87 o 
  -2  12   5        9.85       10.26      1.26 o 
  -1  12   5        1.61        0.96      1.01 o 
   0  12   5        5.59        4.29      1.44 o 
   1  12   5       33.28       38.43      1.85 o 
   2  12   5      140.62      151.48      4.42 o 
   3  12   5      155.66      154.69      5.17 o 
   4  12   5       11.33       10.13      1.30 o 
   0  13   5        8.99       10.76      1.14 o 
   1  13   5        6.48        7.37      0.97 o 
   2  13   5       52.89       60.30      2.50 o 
  -1 -12   6        0.90        0.98      0.90 o 
   1 -12   6       44.44       54.19     12.02 o 
  -2 -11   6       47.95       48.98      2.55 o 
  -1 -11   6      175.23      182.37      5.72 o 
   0 -11   6       32.96       31.16      1.48 o 
   1 -11   6        4.10        4.11      1.60 o 
   2 -11   6       14.30       15.60      2.87 o 
   3 -11   6       13.60       11.55      1.42 o 
  -4 -10   6       22.56       18.13      3.69 o 
  -3 -10   6        0.14       -0.78      0.78 o 
  -2 -10   6       39.07       40.20      3.73 o 
  -1 -10   6      199.28      207.67      5.02 o 
   0 -10   6      171.53      170.53      3.57 o 
   1 -10   6        3.15        2.16      0.65 o 
   2 -10   6       48.91       47.61      2.09 o 
   3 -10   6       27.18       27.25      4.47 o 
   4 -10   6        0.35        0.15      0.85 o 
  -4  -9   6        0.06        0.39      0.75 o 
  -3  -9   6        7.98        7.02      0.79 o 
  -2  -9   6       49.86       52.49      1.81 o 
  -1  -9   6      173.19      175.75      3.29 o 
   0  -9   6        8.70       11.97      0.67 o 
   1  -9   6       64.64       58.72      1.61 o 
   2  -9   6       32.87       31.04      1.11 o 
   3  -9   6       97.25       91.85      2.50 o 
   4  -9   6      133.61      138.60      4.94 o 
   5  -9   6        0.71        1.07      1.07 o 
  -5  -8   6        2.20        1.60      0.76 o 
  -4  -8   6      119.87      122.12      3.32 o 
  -3  -8   6       84.01       89.63      2.62 o 
  -2  -8   6        0.34        0.72      0.38 o 
  -1  -8   6      335.31      333.27      5.46 o 
   0  -8   6      331.56      342.89      4.79 o 
   1  -8   6      187.24      206.94      3.45 o 
   2  -8   6       71.15       75.60      1.79 o 
   3  -8   6        0.50        0.57      0.43 o 
   4  -8   6        4.88        3.14      0.59 o 
   5  -8   6        4.90        7.00      2.56 o 
  -5  -7   6       14.78       12.68      1.85 o 
  -4  -7   6        1.43        1.83      0.72 o 
  -3  -7   6        0.96        0.95      0.45 o 
  -2  -7   6       11.24       11.96      0.62 o 
  -1  -7   6       61.18       67.50      1.46 o 
   0  -7   6      197.60      198.85      3.18 o 
   1  -7   6       16.13       16.52      0.64 o 
   2  -7   6       55.48       60.15      1.35 o 
   3  -7   6        2.71        4.36      0.53 o 
   4  -7   6        4.01        4.68      0.66 o 
   5  -7   6        0.01       -0.54      0.54 o 
   6  -7   6        1.60        1.46      0.71 o 
  -6  -6   6       96.83      110.44      3.30 o 
  -5  -6   6       95.62      105.68      3.35 o 
  -4  -6   6       89.46       92.36      2.98 o 
  -3  -6   6      306.53      305.72      5.13 o 
  -2  -6   6      636.32      632.12      8.76 o 
  -1  -6   6        2.81        3.09      0.38 o 
   0  -6   6      377.33      382.30      5.51 o 
   1  -6   6      455.21      437.62      5.88 o 
   2  -6   6      108.52       94.65      1.82 o 
   3  -6   6      116.72      125.31      2.28 o 
   4  -6   6      553.94      549.99      9.64 o 
   5  -6   6       39.21       39.41      1.51 o 
   6  -6   6        6.92        7.31      1.57 o 
  -6  -5   6       24.49       24.17      1.47 o 
  -5  -5   6        0.88        1.23      0.70 o 
  -4  -5   6       18.80       17.40      1.09 o 
  -3  -5   6      116.06      114.40      2.14 o 
  -2  -5   6        0.46        0.24      0.26 o 
  -1  -5   6        2.36        3.35      0.34 o 
   0  -5   6       81.97       81.98      1.42 o 
   1  -5   6        1.09        1.04      0.34 o 
   2  -5   6      239.01      262.34      3.64 o 
   3  -5   6      857.13      898.50     11.18 o 
   4  -5   6      159.68      160.11      3.03 o 
   5  -5   6       20.88       20.28      2.32 o 
   6  -5   6       18.07       16.43      1.15 o 
   7  -5   6        4.06        4.58      1.54 o 
  -6  -4   6       14.83       15.74      1.18 o 
  -5  -4   6      128.86      118.09      3.21 o 
  -4  -4   6      354.02      312.08      5.20 o 
  -3  -4   6       13.42        8.42      0.51 o 
  -2  -4   6      147.74      142.56      2.06 o 
  -1  -4   6      177.10      174.44      2.36 o 
   0  -4   6      936.45      947.70     10.89 o 
   1  -4   6      743.67      732.47      8.52 o 
   2  -4   6       13.51        9.61      0.40 o 
   3  -4   6      223.20      218.76      3.12 o 
   4  -4   6        2.45        2.04      0.37 o 
   5  -4   6      120.29      117.46      3.47 o 
   6  -4   6      113.18      125.95      5.48 o 
   7  -4   6       12.95       16.23      1.52 o 
  -6  -3   6       15.02       15.38      1.13 o 
  -5  -3   6       11.35       10.48      1.42 o 
  -4  -3   6        3.02        2.88      0.40 o 
  -3  -3   6      105.47      103.06      1.76 o 
  -2  -3   6        0.41        0.98      0.20 o 
  -1  -3   6       44.79       47.04      0.81 o 
   0  -3   6      106.96      117.26      1.63 o 
   1  -3   6        2.80        3.90      0.24 o 
   2  -3   6       43.75       47.75      0.87 o 
   3  -3   6       61.75       65.26      1.14 o 
   4  -3   6      226.02      229.76      3.81 o 
   5  -3   6       41.32       41.63      1.43 o 
   6  -3   6      105.89      107.45      2.97 o 
   7  -3   6        0.86        0.38      0.63 o 
  -6  -2   6        9.19        7.84      0.86 o 
  -5  -2   6       52.91       51.55      1.57 o 
  -4  -2   6      304.99      314.26      4.33 o 
  -3  -2   6      450.00      446.14      5.81 o 
  -2  -2   6        1.46        1.55      0.19 o 
  -1  -2   6       11.74       13.40      0.36 o 
   0  -2   6     1442.58     1375.96     16.03 o 
   1  -2   6     2030.36     2117.84     27.32 o 
   2  -2   6      462.11      489.94      6.49 o 
   3  -2   6       17.21       25.53      1.05 o 
   4  -2   6      774.93      782.71     11.28 o 
   5  -2   6      346.60      343.54      5.53 o 
   6  -2   6       17.29       18.19      1.27 o 
   7  -2   6       14.95       20.19      1.41 o 
  -6  -1   6        0.09        0.70      0.50 o 
  -5  -1   6        1.30        1.23      0.34 o 
  -4  -1   6      498.47      468.87      9.56 o 
  -3  -1   6       23.13       21.85      0.67 o 
  -2  -1   6        0.88        1.63      0.21 o 
  -1  -1   6      667.42      723.84      9.54 o 
   0  -1   6      196.71      219.86      3.30 o 
   1  -1   6        0.23        1.43      0.52 o 
   2  -1   6       64.90       68.53      1.17 o 
   3  -1   6       73.72       75.55      1.55 o 
   4  -1   6      110.99      119.70      2.32 o 
   5  -1   6      244.55      234.16      3.62 o 
   6  -1   6        0.62        0.05      0.47 o 
   7  -1   6        4.19        2.75      0.66 o 
  -6   0   6       20.85       19.32      2.79 o 
  -5   0   6       97.35      100.03      2.53 o 
  -4   0   6      305.26      298.76      4.14 o 
  -3   0   6       55.86       53.01      1.75 o 
  -2   0   6        3.42        8.67      0.60 o 
  -1   0   6       45.43       61.27      1.10 o 
   0   0   6     1823.24     1820.28     35.30 o 
   1   0   6      409.36      419.32      8.16 o 
   2   0   6       54.50       44.07      0.95 o 
   3   0   6        0.03        0.14      0.23 o 
   4   0   6      389.94      375.87      5.33 o 
   5   0   6      668.89      656.82      9.70 o 
   6   0   6      212.67      216.95      7.02 o 
   7   0   6       84.40       76.49      3.25 o 
  -6   1   6        1.48        0.73      0.53 o 
  -5   1   6        0.11        0.00      0.35 o 
  -4   1   6      100.75       92.03      1.88 o 
  -3   1   6       85.65       77.84      1.68 o 
  -2   1   6        2.44        5.30      0.33 o 
  -1   1   6       38.36       60.42      1.88 o 
   0   1   6      435.56      469.39      7.88 o 
   1   1   6        0.87        2.86      0.21 o 
   2   1   6      882.93      983.30     20.05 o 
   3   1   6        1.72        0.40      0.22 o 
   4   1   6       37.14       34.52      1.97 o 
   5   1   6       42.73       42.31      1.32 o 
   6   1   6        0.22        0.96      0.44 o 
   7   1   6        3.61        4.33      1.21 o 
  -6   2   6        3.66        5.01      0.67 o 
  -5   2   6       35.18       34.78      1.80 o 
  -4   2   6      792.13      773.96     12.35 o 
  -3   2   6      339.86      324.27      6.02 o 
  -2   2   6       47.03       53.57      1.25 o 
  -1   2   6      418.57      434.47     10.59 o 
   0   2   6     2235.05     2176.19     38.49 o 
   1   2   6      215.13      186.99      3.01 o 
   2   2   6       16.99        7.89      0.53 o 
   3   2   6      238.79      270.73      4.92 o 
   4   2   6       38.18       34.56      1.09 o 
   5   2   6      460.20      468.85     12.14 o 
   6   2   6        2.45        3.23      0.82 o 
   7   2   6       10.40       14.99      2.22 o 
  -6   3   6       14.06       14.27      1.29 o 
  -5   3   6        8.44        7.45      1.52 o 
  -4   3   6       22.64       26.06      1.31 o 
  -3   3   6       87.16       80.58      2.20 o 
  -2   3   6       25.88       25.53      1.27 o 
  -1   3   6       39.17       39.26      0.96 o 
   0   3   6      150.82      164.67      3.39 o 
   1   3   6       17.79       27.53      1.16 o 
   2   3   6       64.04       70.53      1.46 o 
   3   3   6      170.36      177.37      3.92 o 
   4   3   6        0.39        0.84      0.31 o 
   5   3   6      111.65      106.07      2.94 o 
   6   3   6       38.07       37.87      2.11 o 
   7   3   6        0.10       -0.61      0.61 o 
  -6   4   6       14.23       19.75      1.74 o 
  -5   4   6        0.27       -0.28      0.38 o 
  -4   4   6       32.41       31.04      1.50 o 
  -3   4   6        7.29        7.69      0.77 o 
  -2   4   6        0.01        1.04      0.46 o 
  -1   4   6      131.17      133.75      2.64 o 
   0   4   6     2086.06     2166.81     54.35 o 
   1   4   6     4762.21     4453.59     92.00 o 
   2   4   6      754.41      788.45     12.97 o 
   3   4   6        9.63        9.41      0.82 o 
   4   4   6       21.27       25.48      1.40 o 
   5   4   6       16.66       18.17      1.34 o 
   6   4   6        4.11        5.79      1.01 o 
   7   4   6       12.29       16.25      1.97 o 
  -6   5   6        3.33        4.09      1.14 o 
  -5   5   6        7.57        5.84      0.87 o 
  -4   5   6        6.86        4.14      0.92 o 
  -3   5   6       72.68       72.01      2.30 o 
  -2   5   6      281.52      291.09      5.68 o 
  -1   5   6      724.25      726.29     10.97 o 
   0   5   6      185.76      206.47      4.99 o 
   1   5   6      556.35      569.80     10.64 o 
   2   5   6      103.46      104.67      1.75 o 
   3   5   6        9.36       11.28      0.62 o 
   4   5   6        3.12        3.01      1.23 o 
   5   5   6       62.56       65.52      2.73 o 
   6   5   6        0.03       -0.05      0.59 o 
   7   5   6        2.12        3.14      0.99 o 
  -6   6   6       18.11       19.61      2.30 o 
  -5   6   6       13.80       13.41      1.22 o 
  -4   6   6        0.75        1.07      0.53 o 
  -3   6   6       29.27       32.17      1.33 o 
  -2   6   6       38.64       37.61      1.43 o 
  -1   6   6      152.63      147.93      2.65 o 
   0   6   6      405.36      398.51      8.94 o 
   1   6   6      419.31      426.79      8.26 o 
   2   6   6       82.16       73.21      1.34 o 
   3   6   6        1.37        4.43      1.31 o 
   4   6   6      552.99      532.74     13.52 o 
   5   6   6      438.97      414.66     11.11 o 
   6   6   6      280.32      288.04      8.44 o 
   7   6   6       99.05       98.50      4.72 o 
  -5   7   6        7.45        7.81      1.53 o 
  -4   7   6        1.95        3.07      0.71 o 
  -3   7   6       17.03       15.74      1.12 o 
  -2   7   6       79.40       75.77      2.51 o 
  -1   7   6       35.42       34.49      1.52 o 
   0   7   6        2.26        2.97      0.37 o 
   1   7   6       88.60       89.29      2.37 o 
   2   7   6      298.45      287.47      4.32 o 
   3   7   6        5.93        5.43      0.66 o 
   4   7   6       37.40       38.79      1.89 o 
   5   7   6        5.90        5.21      0.98 o 
   6   7   6       19.05       19.75      1.65 o 
   7   7   6        1.29        1.17      0.89 o 
  -5   8   6       31.05       31.62      1.91 o 
  -4   8   6       59.92       63.44      2.51 o 
  -3   8   6        3.87        5.76      0.89 o 
  -2   8   6      130.34      127.78      4.63 o 
  -1   8   6       19.65       16.63      1.14 o 
   0   8   6       47.10       40.74      1.36 o 
   1   8   6      537.18      503.09      7.93 o 
   2   8   6      119.92      115.58      3.06 o 
   3   8   6        5.16        5.47      0.67 o 
   4   8   6      139.54      136.34      4.40 o 
   5   8   6      140.48      131.59      4.54 o 
   6   8   6       15.11       20.76      1.75 o 
  -4   9   6       42.97       41.81      2.60 o 
  -3   9   6       81.03       80.42      2.83 o 
  -2   9   6      155.94      157.69      4.22 o 
  -1   9   6      108.58      104.60      3.52 o 
   0   9   6       54.35       53.70      1.78 o 
   1   9   6       22.15       23.97      1.01 o 
   2   9   6       64.80       64.45      2.09 o 
   3   9   6       16.22       15.43      1.16 o 
   4   9   6        2.68        2.38      0.67 o 
   5   9   6       23.55       24.81      1.76 o 
   6   9   6        0.07       -0.60      0.68 o 
  -4  10   6        8.59       11.67      2.05 o 
  -3  10   6      126.33      131.12      4.03 o 
  -2  10   6        0.54        0.42      0.51 o 
  -1  10   6        3.39        3.20      0.60 o 
   0  10   6        1.26        2.69      0.50 o 
   1  10   6       71.97       75.44      4.13 o 
   2  10   6       93.46       94.55      2.88 o 
   3  10   6       11.96       14.49      1.56 o 
   4  10   6        1.97        1.07      0.61 o 
   5  10   6       62.58       69.75      3.14 o 
  -3  11   6       80.48       84.13      3.30 o 
  -2  11   6       31.33       35.38      3.63 o 
  -1  11   6       37.68       36.43      1.73 o 
   0  11   6       32.07       30.40      1.37 o 
   1  11   6       92.77       91.81      2.94 o 
   2  11   6       58.39       58.88      2.21 o 
   3  11   6       64.04       59.60      2.60 o 
   4  11   6       13.24        8.55      1.60 o 
   5  11   6       18.04       19.59      1.68 o 
  -2  12   6        1.88        1.48      0.68 o 
  -1  12   6       36.95       38.68      2.64 o 
   0  12   6       88.77       90.83      3.51 o 
   1  12   6       45.39       47.46      2.03 o 
   2  12   6        2.53        3.74      0.75 o 
   3  12   6       25.99       29.37      1.88 o 
   4  12   6       18.02       17.24      1.53 o 
   0  13   6        0.01        0.00      0.54 o 
   1  13   6       13.32       13.94      1.24 o 
   2  13   6        1.46        1.69      0.68 o 
  -2 -11   7       15.31       12.39      1.64 o 
  -1 -11   7        3.45        3.94      1.15 o 
   0 -11   7        1.67        0.54      0.80 o 
   1 -11   7       59.55       65.22      4.47 o 
   2 -11   7       81.47       82.56      5.91 o 
  -3 -10   7       15.93       15.09      1.72 o 
  -2 -10   7       14.55       13.82      1.06 o 
  -1 -10   7       46.98       54.13      1.83 o 
   0 -10   7      152.47      154.57      4.18 o 
   1 -10   7       92.98       88.22      2.70 o 
   2 -10   7       12.11       10.19      1.73 o 
   3 -10   7       24.78       20.53      1.18 o 
  -4  -9   7        0.57       -0.33      0.65 o 
  -3  -9   7       14.37       16.77      1.25 o 
  -2  -9   7        6.48        5.27      0.81 o 
  -1  -9   7        7.07        6.76      0.75 o 
   0  -9   7       11.30       11.12      1.65 o 
   1  -9   7       16.14       17.29      1.06 o 
   2  -9   7       84.61       82.12      2.43 o 
   3  -9   7       71.80       74.29      2.32 o 
   4  -9   7        3.70        4.08      0.76 o 
  -4  -8   7       49.06       52.47      2.04 o 
  -3  -8   7        0.51       -0.51      0.51 o 
  -2  -8   7       19.48       19.34      1.02 o 
  -1  -8   7       65.83       66.65      1.67 o 
   0  -8   7      179.39      183.32      3.60 o 
   1  -8   7       10.76        8.77      0.67 o 
   2  -8   7       35.10       30.36      1.14 o 
   3  -8   7      153.67      157.04      3.85 o 
   4  -8   7      472.29      469.83     20.06 o 
   5  -8   7      216.28      206.20      5.00 o 
  -5  -7   7       25.60       27.84      1.58 o 
  -4  -7   7       10.40       10.66      1.01 o 
  -3  -7   7       36.73       35.36      1.58 o 
  -2  -7   7       70.80       70.68      1.95 o 
  -1  -7   7       21.12       19.70      0.85 o 
   0  -7   7       87.90       92.02      1.79 o 
   1  -7   7      109.60      118.62      2.38 o 
   2  -7   7        9.19       11.14      0.73 o 
   3  -7   7      167.61      160.32      3.89 o 
   4  -7   7      467.18      397.63     16.05 o 
   5  -7   7        0.54        1.22      0.67 o 
   6  -7   7       17.83       18.08      2.21 o 
  -5  -6   7       81.04       79.69      2.62 o 
  -4  -6   7        1.00        1.63      0.62 o 
  -3  -6   7      158.03      162.33      3.48 o 
  -2  -6   7       70.05       72.14      1.59 o 
  -1  -6   7       38.66       35.82      1.10 o 
   0  -6   7       48.80       46.24      1.20 o 
   1  -6   7       29.97       27.25      0.80 o 
   2  -6   7       53.74       43.92      1.22 o 
   3  -6   7      279.91      283.33      5.38 o 
   4  -6   7      263.29      253.04      8.59 o 
   5  -6   7       29.07       28.72      1.49 o 
   6  -6   7        2.48        2.05      0.75 o 
  -6  -5   7        0.28        0.51      0.81 o 
  -5  -5   7       58.59       59.88      2.15 o 
  -4  -5   7        1.07        0.05      0.52 o 
  -3  -5   7      209.58      201.63      3.63 o 
  -2  -5   7       57.73       55.94      1.32 o 
  -1  -5   7        1.80        0.60      0.31 o 
   0  -5   7       30.70       37.42      0.90 o 
   1  -5   7      239.63      241.70      3.38 o 
   2  -5   7       13.93       14.72      0.75 o 
   3  -5   7       75.21       78.21      1.62 o 
   4  -5   7        2.15        2.14      0.50 o 
   5  -5   7       19.27       18.94      1.06 o 
   6  -5   7        6.82        6.08      0.92 o 
  -6  -4   7       29.80       28.07      1.50 o 
  -5  -4   7      168.51      156.68      4.44 o 
  -4  -4   7       78.51       70.21      1.71 o 
  -3  -4   7        3.20        4.76      0.42 o 
  -2  -4   7       24.76       27.08      0.78 o 
  -1  -4   7     1558.34     1491.38     16.05 o 
   0  -4   7      714.96      671.22      7.87 o 
   1  -4   7       58.76       74.74      1.20 o 
   2  -4   7        0.63       -0.03      0.21 o 
   3  -4   7        5.83        6.26      0.54 o 
   4  -4   7      118.38      118.77      2.39 o 
   5  -4   7       26.08       24.09      1.44 o 
   6  -4   7       17.88       20.43      1.15 o 
   7  -4   7        0.79        0.85      0.75 o 
  -6  -3   7       12.28       13.76      1.05 o 
  -5  -3   7       29.36       30.37      1.38 o 
  -4  -3   7       12.02       12.34      0.62 o 
  -3  -3   7      108.87      111.84      1.86 o 
  -2  -3   7       16.62       13.76      0.54 o 
  -1  -3   7        4.02        3.28      0.25 o 
   0  -3   7      111.01      128.01      1.67 o 
   1  -3   7      419.28      439.54      5.00 o 
   2  -3   7        2.62        3.10      0.38 o 
   3  -3   7       10.66       11.12      0.86 o 
   4  -3   7       28.52       27.55      1.54 o 
   5  -3   7        5.64        6.31      0.57 o 
   6  -3   7        6.86        6.00      0.77 o 
   7  -3   7        4.10        5.66      0.85 o 
  -6  -2   7        7.04        6.62      0.74 o 
  -5  -2   7       14.57       16.56      1.16 o 
  -4  -2   7        2.73        4.53      0.47 o 
  -3  -2   7      317.94      287.36      4.27 o 
  -2  -2   7      626.61      617.60      8.38 o 
  -1  -2   7      863.68      880.70     11.58 o 
   0  -2   7      548.75      561.26      7.54 o 
   1  -2   7      459.60      483.14      7.01 o 
   2  -2   7        2.57        6.28      0.39 o 
   3  -2   7      379.40      361.19      7.95 o 
   4  -2   7     1119.98     1143.79     15.18 o 
   5  -2   7      285.64      275.73      5.36 o 
   6  -2   7       25.10       25.71      1.23 o 
   7  -2   7        8.46        7.70      0.93 o 
  -6  -1   7        0.05        0.00      1.11 o 
  -5  -1   7        3.14        4.07      0.41 o 
  -4  -1   7        9.46        6.88      0.44 o 
  -3  -1   7       54.70       50.55      1.10 o 
  -2  -1   7        0.02        0.30      0.17 o 
  -1  -1   7      134.20      132.54      3.05 o 
   0  -1   7      682.41      778.04     12.52 o 
   1  -1   7        5.48        3.59      0.53 o 
   2  -1   7        5.48        6.99      0.37 o 
   3  -1   7      131.49      142.60      2.57 o 
   4  -1   7        5.70        6.34      0.43 o 
   5  -1   7       29.28       32.32      1.04 o 
   6  -1   7       10.63       11.33      0.78 o 
   7  -1   7       11.03       10.75      1.30 o 
  -6   0   7      151.01      157.42      6.73 o 
  -5   0   7       50.61       56.82      2.51 o 
  -4   0   7       60.43       57.70      1.42 o 
  -3   0   7      159.40      153.46      2.85 o 
  -2   0   7      139.93      127.40      2.36 o 
  -1   0   7      370.20      395.23      8.45 o 
   0   0   7      649.00      601.98     10.11 o 
   1   0   7        1.51        1.56      0.74 o 
   2   0   7      707.16      726.46     11.70 o 
   3   0   7      381.62      411.03      6.35 o 
   4   0   7      351.09      348.73      5.62 o 
   5   0   7       96.15       86.83      2.11 o 
   6   0   7       64.10       63.05      2.12 o 
   7   0   7       14.53       17.70      1.54 o 
  -6   1   7      131.98      140.48      3.85 o 
  -5   1   7        0.92        1.67      0.47 o 
  -4   1   7       11.85        7.52      0.56 o 
  -3   1   7      214.56      183.35      4.28 o 
  -2   1   7       10.19       11.68      0.98 o 
  -1   1   7      121.57      130.02      2.47 o 
   0   1   7        1.20        1.42      0.30 o 
   1   1   7       23.72       19.37      0.61 o 
   2   1   7       79.44      112.04      2.64 o 
   3   1   7      223.98      236.47      5.15 o 
   4   1   7        9.17        9.60      0.95 o 
   5   1   7        0.80        1.11      0.46 o 
   6   1   7      157.23      153.41      3.86 o 
   7   1   7       25.66       24.83      1.38 o 
  -6   2   7       15.86       16.22      1.14 o 
  -5   2   7       76.52       75.73      2.66 o 
  -4   2   7      111.08      114.18      2.79 o 
  -3   2   7       17.90       15.88      0.77 o 
  -2   2   7      712.72      679.21     11.43 o 
  -1   2   7      778.70      752.32     14.02 o 
   0   2   7      979.43      963.20     15.80 o 
   1   2   7       56.42       77.37      1.43 o 
   2   2   7        5.20       10.69      0.78 o 
   3   2   7       53.67       42.97      1.12 o 
   4   2   7      194.15      168.54      3.42 o 
   5   2   7        1.43        2.45      0.55 o 
   6   2   7       38.07       31.52      1.87 o 
   7   2   7       59.40       54.84      9.68 o 
  -6   3   7        3.68        2.94      0.82 o 
  -5   3   7       57.90       54.24      2.25 o 
  -4   3   7      423.49      387.47      8.52 o 
  -3   3   7       13.54       12.29      0.90 o 
  -2   3   7       11.83        7.99      1.34 o 
  -1   3   7       26.67       29.40      1.25 o 
   0   3   7        5.74        6.42      0.64 o 
   1   3   7      127.67      128.92      2.18 o 
   2   3   7       10.29        9.82      0.43 o 
   3   3   7       46.40       40.69      1.30 o 
   4   3   7        0.00        0.40      0.30 o 
   5   3   7       68.94       61.59      2.83 o 
   6   3   7       16.93       15.52      1.37 o 
   7   3   7        0.76        1.00      0.80 o 
  -6   4   7       94.74       93.76      3.37 o 
  -5   4   7       91.76       93.91      3.68 o 
  -4   4   7        2.83        2.44      0.55 o 
  -3   4   7      487.56      458.91      9.73 o 
  -2   4   7      599.33      575.59     11.64 o 
  -1   4   7        8.60        9.17      0.54 o 
   0   4   7      411.67      396.93      8.06 o 
   1   4   7      320.76      325.78      7.46 o 
   2   4   7        0.65        1.14      0.28 o 
   3   4   7      123.10      111.99      2.74 o 
   4   4   7      959.22      950.47     22.90 o 
   5   4   7     1121.92     1040.40     40.77 o 
   6   4   7        9.51        9.27      1.18 o 
   7   4   7        4.56        4.76      1.06 o 
  -6   5   7       39.20       40.05      3.53 o 
  -5   5   7       53.97       56.89      2.79 o 
  -4   5   7       23.83       26.30      1.45 o 
  -3   5   7       56.30       46.55      1.62 o 
  -2   5   7      145.68      133.18      3.41 o 
  -1   5   7      125.74      114.74      3.22 o 
   0   5   7      168.28      164.21      4.22 o 
   1   5   7       59.70       66.41      1.85 o 
   2   5   7       15.76       19.88      0.58 o 
   3   5   7      192.95      185.23      4.15 o 
   4   5   7       99.13       90.97      3.08 o 
   5   5   7       12.10       10.14      2.17 o 
   6   5   7        0.79        0.73      0.78 o 
   7   5   7        6.15        6.09      1.56 o 
  -5   6   7        2.84        4.15      0.83 o 
  -4   6   7      148.98      153.98      4.30 o 
  -3   6   7       14.49       17.20      2.12 o 
  -2   6   7      999.55      982.75     17.29 o 
  -1   6   7      918.02      930.06     14.01 o 
   0   6   7      225.21      198.65      6.18 o 
   1   6   7      257.74      278.16      5.71 o 
   2   6   7      740.81      780.86     10.92 o 
   3   6   7      200.27      195.12      5.36 o 
   4   6   7       32.11       35.05      4.10 o 
   5   6   7      142.10      136.01      4.49 o 
   6   6   7       63.63       63.08      5.25 o 
   7   6   7       19.70       15.47      3.45 o 
  -5   7   7       22.71       21.70      1.58 o 
  -4   7   7      190.92      193.61      5.23 o 
  -3   7   7       23.82       25.32      1.27 o 
  -2   7   7       13.75       13.85      1.86 o 
  -1   7   7       32.94       34.30      1.48 o 
   0   7   7       48.39       51.73      1.81 o 
   1   7   7        0.58        0.81      0.36 o 
   2   7   7       89.48       82.05      1.51 o 
   3   7   7       50.16       51.10      3.08 o 
   4   7   7        0.06        0.03      0.41 o 
   5   7   7       42.07       35.59      1.95 o 
   6   7   7       30.83       30.10      1.97 o 
   7   7   7        1.99        2.23      0.97 o 
  -4   8   7      123.80      126.81      4.25 o 
  -3   8   7        5.70        5.44      0.77 o 
  -2   8   7       14.00       17.30      1.49 o 
  -1   8   7        9.84       10.19      0.67 o 
   0   8   7       43.09       42.03      1.00 o 
   1   8   7       63.94       53.05      1.32 o 
   2   8   7      291.72      285.32      6.44 o 
   3   8   7      133.77      133.18      4.03 o 
   4   8   7      223.28      207.71      6.02 o 
   5   8   7       53.73       54.71      2.53 o 
   6   8   7        9.33        7.28      1.19 o 
  -4   9   7      111.93      111.11      3.73 o 
  -3   9   7      144.64      152.58      4.39 o 
  -2   9   7        0.04       -0.05      0.39 o 
  -1   9   7       29.01       25.43      1.26 o 
   0   9   7       75.11       71.59      2.14 o 
   1   9   7        0.18        0.84      0.41 o 
   2   9   7        1.07        1.42      0.37 o 
   3   9   7        0.59        0.66      0.45 o 
   4   9   7        5.44        6.12      1.80 o 
   5   9   7       13.86       14.68      1.38 o 
   6   9   7       14.01       12.88      1.51 o 
  -3  10   7        0.15        0.38      0.56 o 
  -2  10   7       29.16       30.65      1.62 o 
  -1  10   7       75.96       71.51      2.40 o 
   0  10   7      161.27      159.84      3.70 o 
   1  10   7      144.64      133.12      3.61 o 
   2  10   7       13.27       15.79      1.02 o 
   3  10   7       66.55       65.94      2.61 o 
   4  10   7      123.89      138.93      4.58 o 
   5  10   7       14.80       14.56      1.39 o 
  -2  11   7        2.57        2.91      0.73 o 
  -1  11   7        4.93        4.47      0.73 o 
   0  11   7      109.80      105.09      4.08 o 
   1  11   7      104.51       95.40      2.97 o 
   2  11   7       37.20       36.83      1.62 o 
   3  11   7       13.80       16.37      1.31 o 
   4  11   7        3.57        2.93      0.82 o 
  -1  12   7      106.39      108.55      3.47 o 
   0  12   7       16.14       16.80      1.24 o 
   1  12   7        0.62       -0.16      0.47 o 
   2  12   7       46.62       47.89      2.01 o 
   3  12   7       39.38       35.76      1.95 o 
  -1 -11   8       29.64       31.58      2.38 o 
   0 -11   8      109.71      116.89      5.00 o 
   1 -11   8       38.08       43.15      2.79 o 
  -2 -10   8      122.78      134.95      8.53 o 
  -1 -10   8      100.75      107.42      2.94 o 
   0 -10   8        9.72        6.54      0.81 o 
   1 -10   8       24.76       25.89      1.42 o 
   2 -10   8      129.28      144.61      5.04 o 
   3 -10   8       79.74       82.12      2.55 o 
  -3  -9   8        0.36        0.59      0.67 o 
  -2  -9   8        0.66        0.41      0.59 o 
  -1  -9   8       43.73       45.58      1.74 o 
   0  -9   8      162.95      162.54      4.40 o 
   1  -9   8      156.35      155.65      4.23 o 
   2  -9   8       12.74       10.76      0.95 o 
   3  -9   8        0.37        0.66      0.58 o 
   4  -9   8        0.26       -0.26      0.75 o 
  -4  -8   8       24.26       26.06      2.30 o 
  -3  -8   8       31.39       33.76      1.79 o 
  -2  -8   8      235.17      229.85      5.13 o 
  -1  -8   8      226.42      218.81      4.87 o 
   0  -8   8       43.47       38.65      1.58 o 
   1  -8   8      158.83      148.86      4.08 o 
   2  -8   8      147.04      139.22      3.62 o 
   3  -8   8      145.06      144.89      3.72 o 
   4  -8   8       48.79       52.83      5.61 o 
   5  -8   8        3.52        2.62      0.74 o 
  -4  -7   8        0.05       -0.23      0.63 o 
  -3  -7   8        9.26        8.22      1.39 o 
  -2  -7   8       97.36       99.97      2.73 o 
  -1  -7   8        6.77        5.77      0.71 o 
   0  -7   8       87.00       92.57      2.56 o 
   1  -7   8       30.59       35.44      1.58 o 
   2  -7   8        3.25        5.27      1.13 o 
   3  -7   8       18.66       18.23      1.13 o 
   4  -7   8      482.55      478.36     12.55 o 
   5  -7   8      189.62      182.43      4.54 o 
  -5  -6   8       14.09       16.14      1.34 o 
  -4  -6   8       42.90       40.37      1.93 o 
  -3  -6   8      161.05      156.74      3.77 o 
  -2  -6   8       35.50       36.81      1.47 o 
  -1  -6   8       27.09       25.67      1.07 o 
   0  -6   8        0.05        0.25      0.34 o 
   1  -6   8       39.01       55.43      2.41 o 
   2  -6   8      199.38      213.40      4.73 o 
   3  -6   8       57.09       58.08      1.96 o 
   4  -6   8        1.58        1.96      0.62 o 
   5  -6   8        9.03        9.94      1.72 o 
   6  -6   8       40.11       39.46      1.84 o 
  -5  -5   8        0.25       -0.20      0.59 o 
  -4  -5   8       15.76       15.38      1.06 o 
  -3  -5   8        0.44        0.44      0.40 o 
  -2  -5   8      181.16      186.25      4.00 o 
  -1  -5   8        1.82        1.08      0.34 o 
   0  -5   8        9.01        9.50      0.56 o 
   1  -5   8       97.81      104.62      2.24 o 
   2  -5   8       12.05       10.51      0.61 o 
   3  -5   8       13.26       13.02      1.42 o 
   4  -5   8       39.42       35.84      1.56 o 
   5  -5   8       81.39       73.19     11.69 o 
   6  -5   8        9.36       11.59      1.12 o 
  -5  -4   8       11.02       15.82      1.07 o 
  -4  -4   8       32.07       34.71      1.31 o 
  -3  -4   8      133.19      130.26      2.31 o 
  -2  -4   8      911.44      906.50     11.36 o 
  -1  -4   8     1232.84     1190.87     15.53 o 
   0  -4   8      175.02      165.93      2.64 o 
   1  -4   8      333.49      315.17      4.94 o 
   2  -4   8      290.68      279.20      4.50 o 
   3  -4   8      204.66      201.47      3.46 o 
   4  -4   8        8.91       11.03      0.74 o 
   5  -4   8       60.76       57.17      1.98 o 
   6  -4   8        0.76       -0.09      0.63 o 
  -6  -3   8        7.12        7.11      0.80 o 
  -5  -3   8        0.02        0.69      0.57 o 
  -4  -3   8        5.12        4.88      0.51 o 
  -3  -3   8      236.50      224.69      4.26 o 
  -2  -3   8       62.23       61.00      1.25 o 
  -1  -3   8       36.29       39.56      0.84 o 
   0  -3   8       65.43       63.95      1.17 o 
   1  -3   8       36.42       38.60      0.78 o 
   2  -3   8        9.21        7.66      0.48 o 
   3  -3   8        0.18        0.16      0.28 o 
   4  -3   8       17.19       15.81      1.13 o 
   5  -3   8       89.75       88.57      2.30 o 
   6  -3   8       70.55       72.75      4.31 o 
   7  -3   8       16.26       16.10      1.24 o 
  -6  -2   8        0.78        2.21      0.99 o 
  -5  -2   8        0.02       -0.33      0.33 o 
  -4  -2   8      271.30      255.06      4.29 o 
  -3  -2   8     1057.01     1012.94     13.53 o 
  -2  -2   8      177.30      160.94      3.41 o 
  -1  -2   8       75.85       74.29      1.35 o 
   0  -2   8        3.83       10.34      0.46 o 
   1  -2   8      270.16      259.15      5.66 o 
   2  -2   8      136.00      134.04      3.87 o 
   3  -2   8      992.71      958.87     13.63 o 
   4  -2   8      682.09      683.80      9.34 o 
   5  -2   8        1.09        0.99      0.37 o 
   6  -2   8      126.08      136.47      3.40 o 
   7  -2   8       71.56       75.80      4.18 o 
  -6  -1   8        1.50       -0.03      0.83 o 
  -5  -1   8       51.45       48.17      1.55 o 
  -4  -1   8       35.54       31.59      1.27 o 
  -3  -1   8      160.74      142.65      2.77 o 
  -2  -1   8       40.36       39.04      1.30 o 
  -1  -1   8       13.07       17.20      0.84 o 
   0  -1   8      109.89      130.25      2.57 o 
   1  -1   8      346.46      355.23      6.07 o 
   2  -1   8       33.14       31.31      1.28 o 
   3  -1   8      138.98      158.30      2.92 o 
   4  -1   8       37.96       46.08      1.26 o 
   5  -1   8      139.59      139.98      3.15 o 
   6  -1   8       11.78        9.89      0.90 o 
   7  -1   8       25.05       24.77      2.38 o 
  -6   0   8       15.33       11.60      2.34 o 
  -5   0   8       16.61       15.59      0.91 o 
  -4   0   8       13.13       14.01      0.79 o 
  -3   0   8      405.35      382.78      6.21 o 
  -2   0   8       99.41       61.38      5.78 o 
  -1   0   8      130.51      116.60      2.81 o 
   0   0   8      127.22      133.63      2.27 o 
   1   0   8     1786.04     1881.91     35.27 o 
   2   0   8      820.26      782.42     25.27 o 
   3   0   8      174.23      156.48      3.15 o 
   4   0   8       67.66       64.89      2.03 o 
   5   0   8       91.19       98.31      2.16 o 
   6   0   8      120.86      126.06      6.23 o 
   7   0   8        7.23        9.02      0.97 o 
  -6   1   8        4.43        5.71      1.10 o 
  -5   1   8       39.76       38.33      1.60 o 
  -4   1   8       23.20       19.96      1.41 o 
  -3   1   8       11.33        7.15      0.65 o 
  -2   1   8       16.25       13.50      1.01 o 
  -1   1   8       48.31       42.67      1.36 o 
   0   1   8       21.91       24.73      0.77 o 
   1   1   8      346.54      373.44      6.46 o 
   2   1   8       25.52       22.28      0.89 o 
   3   1   8       33.71       35.68      1.06 o 
   4   1   8       28.36       29.22      1.23 o 
   5   1   8       73.54       75.17      2.28 o 
   6   1   8       11.84       11.69      1.18 o 
   7   1   8       15.48       13.63      1.38 o 
  -6   2   8        6.63        5.99      0.86 o 
  -5   2   8       24.21       20.99      1.65 o 
  -4   2   8       44.55       42.38      1.40 o 
  -3   2   8       62.27       57.71      2.13 o 
  -2   2   8      228.67      233.81      6.36 o 
  -1   2   8      635.35      655.41     15.56 o 
   0   2   8       16.01       13.06      0.54 o 
   1   2   8      845.50      893.46     13.47 o 
   2   2   8      907.93      919.98     15.17 o 
   3   2   8      299.67      297.72      6.35 o 
   4   2   8       60.12       57.34      1.80 o 
   5   2   8        1.46        1.92      0.63 o 
   6   2   8        3.96        4.05      0.83 o 
   7   2   8       67.26       67.70      3.07 o 
  -6   3   8        1.56        1.46      0.70 o 
  -5   3   8       36.95       36.44      2.61 o 
  -4   3   8       40.44       44.93      1.90 o 
  -3   3   8        4.80        1.34      0.41 o 
  -2   3   8       29.25       27.67      2.41 o 
  -1   3   8      430.37      455.83      9.49 o 
   0   3   8      546.48      568.67      9.58 o 
   1   3   8      148.16      168.66      2.82 o 
   2   3   8       64.12       62.35      1.49 o 
   3   3   8       10.37        7.63      0.70 o 
   4   3   8        0.75        1.37      0.59 o 
   5   3   8        1.14        1.74      0.65 o 
   6   3   8       13.59       14.33      1.85 o 
   7   3   8        0.09       -0.30      1.03 o 
  -5   4   8        0.94        1.06      0.50 o 
  -4   4   8      204.93      186.48      4.86 o 
  -3   4   8      231.55      227.54      4.84 o 
  -2   4   8      140.56      136.94      3.49 o 
  -1   4   8      523.14      521.17      8.99 o 
   0   4   8      121.19      138.91      2.63 o 
   1   4   8      211.39      205.21      3.36 o 
   2   4   8      474.59      459.65      7.81 o 
   3   4   8      651.78      603.48     35.16 o 
   4   4   8      382.99      350.63      9.20 o 
   5   4   8      149.51      147.51      4.71 o 
   6   4   8      104.60       96.49      3.73 o 
   7   4   8       24.74       23.61      1.85 o 
  -5   5   8        0.01       -0.24      0.46 o 
  -4   5   8        0.28        0.68      0.46 o 
  -3   5   8        9.11        8.67      1.08 o 
  -2   5   8        0.56        1.23      0.75 o 
  -1   5   8        0.03        0.23      0.27 o 
   0   5   8        0.14        0.11      0.19 o 
   1   5   8       34.39       34.72      2.89 o 
   2   5   8        1.72        2.52      0.51 o 
   3   5   8      193.01      181.02      7.01 o 
   4   5   8       12.23       10.47      1.72 o 
   5   5   8        1.57        2.48      0.68 o 
   6   5   8        0.79        0.17      0.60 o 
   7   5   8        0.01       -0.25      0.60 o 
  -5   6   8        0.36        0.53      0.59 o 
  -4   6   8        0.70        0.95      0.51 o 
  -3   6   8       26.49       30.02      1.34 o 
  -2   6   8        6.50       10.65      1.19 o 
  -1   6   8       84.63       76.14      2.24 o 
   0   6   8       23.26       21.33      1.23 o 
   1   6   8      673.57      656.58     12.39 o 
   2   6   8     1628.73     1579.73     21.61 o 
   3   6   8      622.28      615.77     15.05 o 
   4   6   8       42.64       39.46      3.53 o 
   5   6   8        3.11        1.57      0.68 o 
   6   6   8       10.12       10.50      2.62 o 
   7   6   8       12.45       16.20      2.26 o 
  -5   7   8        1.24        0.32      0.71 o 
  -4   7   8        3.46        4.83      0.84 o 
  -3   7   8        5.12        5.22      0.69 o 
  -2   7   8        0.90        1.20      0.41 o 
  -1   7   8      181.45      188.71      4.00 o 
   0   7   8      256.56      251.61      6.30 o 
   1   7   8        3.25        4.26      0.59 o 
   2   7   8      142.73      142.75      2.38 o 
   3   7   8       25.72       29.00      1.64 o 
   4   7   8       33.14       34.24      1.72 o 
   5   7   8        1.06        1.76      0.68 o 
   6   7   8        1.79        0.52      0.75 o 
  -4   8   8        3.12        5.17      1.30 o 
  -3   8   8       34.94       35.66      1.73 o 
  -2   8   8      117.15      119.40      3.06 o 
  -1   8   8        2.28        3.05      0.58 o 
   0   8   8        1.32        1.81      0.21 o 
   1   8   8        0.04        0.63      0.38 o 
   2   8   8        2.80        6.54      0.60 o 
   3   8   8      106.73      117.42      3.59 o 
   4   8   8       93.88       95.97      3.32 o 
   5   8   8        5.55        4.91      0.89 o 
   6   8   8      173.29      184.01      6.09 o 
  -4   9   8       22.57       25.57      3.45 o 
  -3   9   8       19.98       17.32      2.34 o 
  -2   9   8       65.29       64.91      3.87 o 
  -1   9   8        0.02        0.17      0.35 o 
   0   9   8       42.96       45.54      1.44 o 
   1   9   8      130.76      117.40      2.71 o 
   2   9   8        0.22       -0.12      0.29 o 
   3   9   8        8.39        8.92      2.01 o 
   4   9   8      153.78      159.30      5.13 o 
   5   9   8       18.93       22.53      1.66 o 
  -3  10   8      118.88      125.89      3.97 o 
  -2  10   8      135.61      148.22      4.20 o 
  -1  10   8       38.83       42.70      1.73 o 
   0  10   8       19.19       18.52      1.26 o 
   1  10   8       39.10       39.88      1.55 o 
   2  10   8      118.98      115.16      3.21 o 
   3  10   8       27.12       26.10      1.46 o 
   4  10   8        4.26        3.75      0.76 o 
   5  10   8       21.54       19.66      1.60 o 
  -2  11   8       88.72       88.01      4.12 o 
  -1  11   8       29.39       26.84      1.45 o 
   0  11   8       79.05       83.54      2.42 o 
   1  11   8       26.71       31.53      1.57 o 
   2  11   8        0.18        0.82      0.44 o 
   3  11   8        2.60        3.08      1.48 o 
   4  11   8        1.51        0.57      0.54 o 
  -1  12   8        6.07        6.24      0.79 o 
   0  12   8        3.51        3.38      0.70 o 
   1  12   8       23.06       23.56      1.39 o 
   2  12   8       96.01       97.30      3.13 o 
   3  12   8       11.54        9.88      1.64 o 
  -1 -10   9       24.73       29.21      1.99 o 
   0 -10   9        0.19        0.75      0.61 o 
   1 -10   9      107.26      110.05      3.39 o 
   2 -10   9       84.27       93.25      6.73 o 
  -3  -9   9       11.57       12.95      1.22 o 
  -2  -9   9       13.06       16.73      2.34 o 
  -1  -9   9        4.00        3.99      0.83 o 
   0  -9   9        0.33        0.48      0.55 o 
   1  -9   9        5.59        5.51      0.78 o 
   2  -9   9       40.26       37.58      1.79 o 
   3  -9   9       20.45       20.98      1.30 o 
  -3  -8   9        0.26       -0.36      1.11 o 
  -2  -8   9        5.56        5.73      1.16 o 
  -1  -8   9       41.68       39.80      2.41 o 
   0  -8   9      221.04      207.86      4.72 o 
   1  -8   9       71.56       65.54      2.36 o 
   2  -8   9       83.59       76.63      2.63 o 
   3  -8   9       80.10       83.02      2.60 o 
   4  -8   9       30.40       24.26      2.05 o 
  -4  -7   9       23.22       24.77      1.57 o 
  -3  -7   9        2.45        1.68      0.72 o 
  -2  -7   9       98.10       96.84      2.70 o 
  -1  -7   9      167.56      161.28      3.85 o 
   0  -7   9       13.72       13.36      0.96 o 
   1  -7   9       28.32       28.19      1.44 o 
   2  -7   9       62.64       57.02      1.98 o 
   3  -7   9       25.13       26.51      1.37 o 
   4  -7   9       39.60       37.90      4.54 o 
   5  -7   9        8.12        9.23      1.07 o 
  -4  -6   9      198.93      204.69      5.48 o 
  -3  -6   9       97.94      103.91      2.84 o 
  -2  -6   9        0.56        0.17      0.44 o 
  -1  -6   9        0.04        0.26      0.47 o 
   0  -6   9      244.69      240.21      6.12 o 
   1  -6   9       75.05       78.62      2.27 o 
   2  -6   9       13.61       14.75      1.07 o 
   3  -6   9       26.02       22.15      1.22 o 
   4  -6   9       14.96       17.52      1.16 o 
   5  -6   9      146.44      146.21      3.84 o 
  -5  -5   9       16.42       16.91      2.05 o 
  -4  -5   9       31.31       35.39      1.70 o 
  -3  -5   9        1.87        1.76      0.75 o 
  -2  -5   9       87.74       88.50      2.50 o 
  -1  -5   9       50.77       49.73      1.30 o 
   0  -5   9       13.51       13.70      0.63 o 
   1  -5   9       66.46       68.17      1.60 o 
   2  -5   9      175.25      184.25      3.96 o 
   3  -5   9        0.02        0.54      0.40 o 
   4  -5   9       91.58       92.01      3.06 o 
   5  -5   9        8.70        5.00      1.34 o 
   6  -5   9        0.70        0.19      0.71 o 
  -5  -4   9      103.02      120.15      5.13 o 
  -4  -4   9       81.56       89.97      2.51 o 
  -3  -4   9       32.79       33.31      1.20 o 
  -2  -4   9      103.65       98.01      2.24 o 
  -1  -4   9       16.54       15.45      0.62 o 
   0  -4   9      153.79      151.06      2.45 o 
   1  -4   9      174.52      154.62      2.78 o 
   2  -4   9      349.59      322.74      5.52 o 
   3  -4   9       69.68       66.03      1.75 o 
   4  -4   9       66.26       68.05      2.95 o 
   5  -4   9      116.57      122.01      4.51 o 
   6  -4   9       31.60       28.87      2.16 o 
  -5  -3   9        3.54        4.69      0.67 o 
  -4  -3   9        2.75        3.94      0.50 o 
  -3  -3   9        5.99        4.18      0.63 o 
  -2  -3   9        9.13       10.87      0.59 o 
  -1  -3   9        0.28        0.25      0.27 o 
   0  -3   9      135.91      131.46      2.55 o 
   1  -3   9       92.41       91.48      1.78 o 
   2  -3   9        1.47        0.77      0.30 o 
   3  -3   9        0.20        1.57      1.14 o 
   4  -3   9      125.16      122.56      3.65 o 
   5  -3   9       14.40       13.97      1.36 o 
   6  -3   9        0.15       -0.29      0.56 o 
  -5  -2   9       75.48       79.62      3.69 o 
  -4  -2   9      243.11      234.21      6.50 o 
  -3  -2   9       21.42       18.43      1.47 o 
  -2  -2   9        1.54        1.18      0.37 o 
  -1  -2   9      263.19      266.49      4.95 o 
   0  -2   9     1308.13     1300.25     20.84 o 
   1  -2   9      831.78      782.95     12.87 o 
   2  -2   9      228.70      217.66      4.11 o 
   3  -2   9       91.46       92.33      2.19 o 
   4  -2   9        0.02       -0.12      0.44 o 
   5  -2   9        7.35        7.67      0.87 o 
   6  -2   9       51.84       58.13      2.91 o 
   7  -2   9      119.42      126.00      5.91 o 
  -5  -1   9       90.75       94.91      2.64 o 
  -4  -1   9       20.87       22.83      1.14 o 
  -3  -1   9       23.81       19.58      0.87 o 
  -2  -1   9      135.45      124.66      2.72 o 
  -1  -1   9       11.65       10.38      0.64 o 
   0  -1   9        0.33        0.78      0.32 o 
   1  -1   9       22.48       26.04      0.92 o 
   2  -1   9        0.01        0.11      0.27 o 
   3  -1   9        4.14        6.23      0.55 o 
   4  -1   9        4.06        4.90      0.56 o 
   5  -1   9        0.54        0.69      0.48 o 
   6  -1   9        0.88        1.00      0.65 o 
   7  -1   9       20.87       20.18      2.30 o 
  -5   0   9       26.59       27.80      1.35 o 
  -4   0   9       58.57       59.94      3.42 o 
  -3   0   9        0.99        2.58      0.45 o 
  -2   0   9      113.96       96.05      2.65 o 
  -1   0   9      233.11      229.65      5.06 o 
   0   0   9      396.52      374.82      7.65 o 
   1   0   9     1256.42     1258.79     23.89 o 
   2   0   9      726.90      742.21     14.42 o 
   3   0   9      347.89      359.72      7.39 o 
   4   0   9      135.01      134.96      3.70 o 
   5   0   9      370.55      359.73     10.93 o 
   6   0   9       13.77       14.68      1.72 o 
   7   0   9        6.85        6.77      1.04 o 
  -5   1   9        3.50        7.08      0.92 o 
  -4   1   9       30.72       28.20      1.51 o 
  -3   1   9       61.52       56.47      1.95 o 
  -2   1   9        0.55        1.17      0.39 o 
  -1   1   9        0.60        1.10      0.38 o 
   0   1   9        8.96        9.08      0.53 o 
   1   1   9       14.52       21.69      1.11 o 
   2   1   9       26.70       34.66      2.50 o 
   3   1   9       18.65       18.57      1.08 o 
   4   1   9        0.05        0.25      0.37 o 
   5   1   9        8.56        6.59      0.86 o 
   6   1   9        0.43        1.23      0.90 o 
   7   1   9       15.67       15.50      1.89 o 
  -5   2   9       55.91       58.02      2.37 o 
  -4   2   9      151.37      146.85      3.93 o 
  -3   2   9      134.54      124.16      4.16 o 
  -2   2   9       51.94       44.51      3.14 o 
  -1   2   9       12.58        7.83      1.19 o 
   0   2   9        2.14        5.98      0.50 o 
   1   2   9      178.06      165.08      3.70 o 
   2   2   9       22.36       21.29      0.90 o 
   3   2   9        2.68        1.74      0.37 o 
   4   2   9       22.59       23.10      1.25 o 
   5   2   9      257.78      254.00      7.10 o 
   6   2   9      704.05      698.33     22.72 o 
   7   2   9      171.62      180.55      7.55 o 
  -5   3   9        1.00        0.52      0.50 o 
  -4   3   9       80.39       74.27      2.32 o 
  -3   3   9       17.43       22.33      1.13 o 
  -2   3   9       33.94       25.16      1.48 o 
  -1   3   9        1.65        0.85      0.42 o 
   0   3   9       14.01       13.37      1.97 o 
   1   3   9      116.85      102.55      1.90 o 
   2   3   9       44.15       39.45      1.28 o 
   3   3   9        8.54        8.71      0.63 o 
   4   3   9      107.04      105.84      7.67 o 
   5   3   9       79.51       81.51      3.49 o 
   6   3   9       15.64       17.16      1.44 o 
   7   3   9        0.19       -0.16      0.66 o 
  -5   4   9       12.14       14.36      1.23 o 
  -4   4   9      222.42      232.51      5.18 o 
  -3   4   9      565.72      578.41     10.80 o 
  -2   4   9        0.06        0.41      0.29 o 
  -1   4   9      652.77      603.70     11.88 o 
   0   4   9     1674.20     1639.37     26.74 o 
   1   4   9      476.45      446.12      6.97 o 
   2   4   9        0.50        0.19      0.18 o 
   3   4   9       20.90       18.49      0.89 o 
   4   4   9        8.59        9.92      0.93 o 
   5   4   9       40.20       40.18      1.99 o 
   6   4   9       31.77       28.09      1.84 o 
   7   4   9        5.09        4.73      1.00 o 
  -5   5   9        0.26        0.79      0.53 o 
  -4   5   9      117.58      117.15      3.63 o 
  -3   5   9      450.57      416.20      8.19 o 
  -2   5   9       43.95       48.24      1.60 o 
  -1   5   9        7.84        6.72      0.72 o 
   0   5   9       57.86       59.56      3.04 o 
   1   5   9        0.24        0.09      0.15 o 
   2   5   9       63.60       67.04      1.38 o 
   3   5   9        0.17        0.39      0.31 o 
   4   5   9       41.30       46.67      2.00 o 
   5   5   9        0.48        0.06      0.62 o 
   6   5   9        8.11        6.72      1.08 o 
   7   5   9        7.20        6.55      1.14 o 
  -5   6   9       10.17       11.35      2.04 o 
  -4   6   9       81.92       87.51      4.15 o 
  -3   6   9       86.50       92.83      2.67 o 
  -2   6   9        7.50        6.25      0.64 o 
  -1   6   9       56.05       61.69      2.18 o 
   0   6   9       35.14       41.14      0.96 o 
   1   6   9      612.73      622.78     11.89 o 
   2   6   9      109.92      124.88      2.10 o 
   3   6   9       46.32       39.35      1.63 o 
   4   6   9       47.30       45.06      1.96 o 
   5   6   9      223.11      220.01     11.16 o 
   6   6   9       35.98       37.70      2.16 o 
  -4   7   9       31.49       32.41      1.62 o 
  -3   7   9       62.29       65.20      2.69 o 
  -2   7   9       89.55       84.83      2.40 o 
  -1   7   9      105.48      111.84      2.72 o 
   0   7   9        6.81        6.49      0.47 o 
   1   7   9      173.52      179.23      4.19 o 
   2   7   9        2.01        0.44      0.16 o 
   3   7   9        5.49        6.06      0.68 o 
   4   7   9        0.65        0.40      0.53 o 
   5   7   9        0.79        0.57      1.07 o 
   6   7   9        0.07       -0.26      0.61 o 
  -4   8   9       11.49       11.37      1.39 o 
  -3   8   9       61.65       56.34      2.82 o 
  -2   8   9       12.46       12.34      0.89 o 
  -1   8   9       30.10       29.42      1.19 o 
   0   8   9      155.72      147.99      3.24 o 
   1   8   9      179.48      179.34      4.29 o 
   2   8   9       11.70       12.21      0.66 o 
   3   8   9       13.82       16.69      1.03 o 
   4   8   9       19.73       22.81      1.39 o 
   5   8   9      199.88      205.81      6.36 o 
   6   8   9      140.68      136.91      8.78 o 
  -3   9   9       80.34       82.65      3.00 o 
  -2   9   9       15.56       15.78      1.14 o 
  -1   9   9       26.76       27.34      1.19 o 
   0   9   9        0.67        0.59      0.31 o 
   1   9   9       60.08       55.68      2.01 o 
   2   9   9       19.63       17.35      2.08 o 
   3   9   9       19.63       18.70      2.30 o 
   4   9   9        0.12        0.64      0.47 o 
   5   9   9       12.31       15.10      1.37 o 
  -2  10   9        3.35        2.60      0.67 o 
  -1  10   9       27.99       34.25      1.52 o 
   0  10   9       36.77       38.15      1.36 o 
   1  10   9       51.59       52.22      1.76 o 
   2  10   9        8.57        9.45      1.70 o 
   3  10   9        1.76        2.34      0.94 o 
   4  10   9       61.10       62.92      2.63 o 
   5  10   9       41.02       42.57      2.29 o 
  -1  11   9        5.98        5.39      0.71 o 
   0  11   9        0.32        0.51      0.41 o 
   1  11   9        4.11        4.69      0.63 o 
   2  11   9       41.06       42.20      1.69 o 
   3  11   9        7.67        6.45      0.83 o 
   4  11   9        5.55        6.95      0.98 o 
   0  12   9       11.44       14.17      1.21 o 
   1  12   9       61.95       63.45      2.29 o 
   2  12   9       17.17       14.16      1.62 o 
   0 -10  10       56.35       52.50      4.84 o 
   1 -10  10       16.34       17.64      3.45 o 
  -2  -9  10       11.44       10.44      1.11 o 
  -1  -9  10      112.55      117.72      3.24 o 
   0  -9  10       29.01       28.97      1.50 o 
   1  -9  10       65.47       64.44      2.23 o 
   2  -9  10       45.17       53.73      2.22 o 
   3  -9  10       44.15       46.34      4.47 o 
  -3  -8  10        2.06        1.84      1.35 o 
  -2  -8  10       58.73       58.17      2.06 o 
  -1  -8  10      253.12      255.59      5.66 o 
   0  -8  10       73.42       83.46      3.22 o 
   1  -8  10       51.24       51.45      2.11 o 
   2  -8  10        0.73       -0.50      0.50 o 
   3  -8  10       63.40       66.56      2.53 o 
   4  -8  10        5.23        6.73      1.22 o 
  -3  -7  10        7.36        5.21      1.19 o 
  -2  -7  10        0.20       -0.10      0.46 o 
  -1  -7  10       56.91       52.79      2.83 o 
   0  -7  10       42.04       43.92      1.70 o 
   1  -7  10       49.66       47.25      1.80 o 
   2  -7  10       69.84       64.20      2.34 o 
   3  -7  10       91.42       92.86      3.03 o 
   4  -7  10        1.93        2.94      1.20 o 
   5  -7  10        0.41       -1.07      2.21 o 
  -4  -6  10        4.32        5.59      1.64 o 
  -3  -6  10        0.13       -0.12      0.46 o 
  -2  -6  10       21.55       21.44      1.16 o 
  -1  -6  10      314.12      302.79      6.33 o 
   0  -6  10      354.96      347.01      6.19 o 
   1  -6  10       23.97       25.11      1.24 o 
   2  -6  10       39.80       32.06      2.12 o 
   3  -6  10       80.72       81.25      4.13 o 
   4  -6  10      178.58      198.39      5.23 o 
   5  -6  10       43.15       50.58      2.06 o 
  -4  -5  10        0.25       -0.21      0.53 o 
  -3  -5  10       10.70        9.91      1.06 o 
  -2  -5  10       69.05       66.07      2.03 o 
  -1  -5  10      104.10      105.50      2.41 o 
   0  -5  10        9.75       10.44      0.69 o 
   1  -5  10        0.02        0.16      0.33 o 
   2  -5  10       10.94        9.49      0.94 o 
   3  -5  10        2.29        3.31      0.84 o 
   4  -5  10        1.32        0.83      0.56 o 
   5  -5  10        2.87        2.84      0.78 o 
   6  -5  10       33.09       36.00      1.71 o 
  -5  -4  10       77.45       80.14      4.84 o 
  -4  -4  10       23.90       24.55      1.15 o 
  -3  -4  10       69.14       69.80      1.81 o 
  -2  -4  10      279.20      282.77      5.12 o 
  -1  -4  10       22.17       22.14      0.89 o 
   0  -4  10      125.75      120.41      2.32 o 
   1  -4  10      202.45      199.86      3.44 o 
   2  -4  10       41.37       35.71      1.18 o 
   3  -4  10       32.45       39.18      1.27 o 
   4  -4  10      337.85      336.09      6.03 o 
   5  -4  10      114.14      114.19      4.18 o 
   6  -4  10        2.59        0.58      1.01 o 
  -5  -3  10       23.76       29.12      2.95 o 
  -4  -3  10       65.17       67.26      3.69 o 
  -3  -3  10       39.56       38.26      2.06 o 
  -2  -3  10       57.49       49.02      1.20 o 
  -1  -3  10       27.08       26.19      0.78 o 
   0  -3  10       13.16       12.78      0.59 o 
   1  -3  10       88.36       83.94      1.76 o 
   2  -3  10      163.27      163.82      2.83 o 
   3  -3  10        0.03        0.28      0.59 o 
   4  -3  10        2.08        2.32      0.65 o 
   5  -3  10       49.38       53.51      2.53 o 
   6  -3  10       46.01       38.68      4.76 o 
  -5  -2  10       20.28       16.41      2.30 o 
  -4  -2  10       99.33       92.42      2.96 o 
  -3  -2  10        0.98        0.72      0.50 o 
  -2  -2  10      280.90      272.74      4.65 o 
  -1  -2  10      973.29      954.59     15.67 o 
   0  -2  10     1353.42     1292.12     20.81 o 
   1  -2  10        5.64        4.27      0.53 o 
   2  -2  10      132.10      146.72      3.07 o 
   3  -2  10       40.27       38.61      1.31 o 
   4  -2  10        0.27        1.11      1.11 o 
   5  -2  10        2.39        3.53      0.71 o 
   6  -2  10        1.40        1.62      1.35 o 
  -5  -1  10        6.56       10.29      0.98 o 
  -4  -1  10       29.15       24.60      1.42 o 
  -3  -1  10       16.15       14.65      1.34 o 
  -2  -1  10       27.93       25.47      1.54 o 
  -1  -1  10        0.80        0.17      0.35 o 
   0  -1  10      106.28       92.79      2.53 o 
   1  -1  10       16.94       15.22      0.86 o 
   2  -1  10      153.46      154.40      3.66 o 
   3  -1  10       14.70       13.57      0.87 o 
   4  -1  10       48.49       50.03      1.80 o 
   5  -1  10        3.14        3.61      1.15 o 
   6  -1  10       38.36       39.75      2.09 o 
   7  -1  10        0.70        1.39      1.23 o 
  -5   0  10        1.21        0.75      0.63 o 
  -4   0  10       33.55       33.71      2.07 o 
  -3   0  10        9.33       10.81      1.10 o 
  -2   0  10       68.06       66.77      2.14 o 
  -1   0  10      269.75      258.79      5.67 o 
   0   0  10      522.02      530.54     10.65 o 
   1   0  10        0.54        0.02      0.28 o 
   2   0  10       25.83       26.30      1.06 o 
   3   0  10      270.06      259.14      6.91 o 
   4   0  10      994.05      997.66     19.36 o 
   5   0  10      449.10      447.56     14.36 o 
   6   0  10       36.59       35.60      2.62 o 
   7   0  10       70.15       66.77      4.02 o 
  -5   1  10        3.96        2.69      0.76 o 
  -4   1  10       46.73       45.72      2.03 o 
  -3   1  10        6.67        8.66      1.06 o 
  -2   1  10        6.45        2.79      0.69 o 
  -1   1  10       10.23        8.75      1.03 o 
   0   1  10      220.43      219.01     13.17 o 
   1   1  10       35.78       41.96      1.36 o 
   2   1  10        8.96       14.10      0.97 o 
   3   1  10       22.78       23.13      1.27 o 
   4   1  10       42.82       42.61      1.91 o 
   5   1  10        3.76        3.69      0.98 o 
   6   1  10        4.78        5.25      1.15 o 
   7   1  10        0.77       -0.25      0.82 o 
  -5   2  10       41.68       45.46      2.16 o 
  -4   2  10       32.47       35.10      1.76 o 
  -3   2  10       55.83       44.31      2.25 o 
  -2   2  10        1.58        0.67      0.51 o 
  -1   2  10       51.70       47.21      2.87 o 
   0   2  10     1015.29     1005.32     23.53 o 
   1   2  10      306.09      291.24      7.47 o 
   2   2  10      355.94      370.10      9.18 o 
   3   2  10      512.93      532.99     12.85 o 
   4   2  10      495.58      485.47     11.92 o 
   5   2  10      136.19      124.03      5.17 o 
   6   2  10        9.95       11.07      1.48 o 
   7   2  10        0.32        0.16      0.74 o 
  -5   3  10       79.82       82.31      3.74 o 
  -4   3  10        6.77        8.97      1.36 o 
  -3   3  10        1.00        0.92      0.42 o 
  -2   3  10       84.68       79.99      3.39 o 
  -1   3  10       67.57       61.36      1.98 o 
   0   3  10       84.72       88.94      2.88 o 
   1   3  10       21.43       18.39      1.00 o 
   2   3  10        7.87        9.00      0.72 o 
   3   3  10       11.69       10.42      0.82 o 
   4   3  10      109.66      110.99      4.51 o 
   5   3  10        0.39       -0.49      0.49 o 
   6   3  10       33.45       33.06      2.38 o 
   7   3  10        0.02        0.82      0.90 o 
  -5   4  10       50.67       56.50      2.19 o 
  -4   4  10       82.18       77.51      2.47 o 
  -3   4  10       38.86       38.72      1.75 o 
  -2   4  10        9.37        9.48      0.74 o 
  -1   4  10      114.80      124.39      3.09 o 
   0   4  10       13.94       18.00      1.09 o 
   1   4  10        0.15        0.20      0.22 o 
   2   4  10       84.43       78.26      2.44 o 
   3   4  10      232.61      204.65      5.42 o 
   4   4  10      445.05      412.78     13.45 o 
   5   4  10       54.77       52.17      2.79 o 
   6   4  10        1.32        1.31      0.82 o 
   7   4  10       16.80       17.88      1.97 o 
  -4   5  10      108.37      102.22      3.01 o 
  -3   5  10       76.88       75.42      3.16 o 
  -2   5  10        6.97        8.22      1.43 o 
  -1   5  10       28.56       23.78      1.04 o 
   0   5  10       59.94       63.43      1.90 o 
   1   5  10      105.40      111.28      2.10 o 
   2   5  10        5.68        6.50      0.49 o 
   3   5  10       31.05       25.85      1.09 o 
   4   5  10       10.47       11.16      1.15 o 
   5   5  10       20.92       20.84      1.72 o 
   6   5  10        3.32        2.38      0.90 o 
  -4   6  10        0.38        1.65      0.58 o 
  -3   6  10       73.48       75.23      2.37 o 
  -2   6  10      134.50      139.03      3.38 o 
  -1   6  10       85.95       90.32      2.36 o 
   0   6  10      213.64      225.06      4.57 o 
   1   6  10      260.51      268.34      5.74 o 
   2   6  10       67.41       60.41      1.60 o 
   3   6  10        2.25        4.96      0.60 o 
   4   6  10      316.34      318.99      8.53 o 
   5   6  10      209.25      203.30      6.11 o 
   6   6  10       37.38       36.34      2.54 o 
  -4   7  10       12.46       13.80      1.14 o 
  -3   7  10        0.44        0.41      0.46 o 
  -2   7  10       18.78       18.69      1.13 o 
  -1   7  10       15.51       17.71      1.69 o 
   0   7  10        0.41        0.71      0.49 o 
   1   7  10      141.17      145.58      3.63 o 
   2   7  10      283.06      265.58      4.69 o 
   3   7  10       53.47       49.14      2.09 o 
   4   7  10        4.78        4.35      0.75 o 
   5   7  10       99.15      103.11      6.81 o 
   6   7  10        9.81       10.34      1.48 o 
  -3   8  10       36.23       37.33      1.70 o 
  -2   8  10       95.85      102.31      2.83 o 
  -1   8  10      166.91      176.98      3.98 o 
   0   8  10      169.10      177.97      3.54 o 
   1   8  10       14.89       15.29      1.07 o 
   2   8  10      169.12      167.04      6.09 o 
   3   8  10      269.82      249.23      6.75 o 
   4   8  10       96.26       88.69      5.82 o 
   5   8  10       54.95       58.32      4.68 o 
  -3   9  10       22.13       25.18      1.83 o 
  -2   9  10       10.99        9.81      0.89 o 
  -1   9  10       87.93       87.63      3.43 o 
   0   9  10       89.90       93.92      2.23 o 
   1   9  10       85.78       87.85      2.71 o 
   2   9  10        2.70        0.84      0.31 o 
   3   9  10        0.08       -0.13      0.39 o 
   4   9  10        3.58        3.09      0.68 o 
   5   9  10        0.20       -0.47      0.47 o 
  -2  10  10       23.18       25.01      1.48 o 
  -1  10  10        0.93        1.53      0.49 o 
   0  10  10        3.43        3.10      0.75 o 
   1  10  10       20.92       24.44      2.20 o 
   2  10  10        0.05       -0.13      0.32 o 
   3  10  10       36.79       41.98      1.83 o 
   4  10  10       16.54       16.21      1.27 o 
  -1  11  10        0.89        1.12      0.56 o 
   0  11  10       18.04       21.92      1.21 o 
   1  11  10       64.27       64.69      2.35 o 
   2  11  10        0.29        0.11      0.38 o 
   3  11  10        2.48        3.42      0.70 o 
   0  -9  11      125.60      129.56      3.50 o 
   1  -9  11       38.81       40.39      1.81 o 
  -2  -8  11       87.93       87.61      2.67 o 
  -1  -8  11       69.07       72.60      2.39 o 
   0  -8  11       68.62       74.58      2.42 o 
   1  -8  11        0.30        0.18      0.57 o 
   2  -8  11       45.74       46.51      1.89 o 
   3  -8  11       93.34      100.16      3.30 o 
  -3  -7  11       14.81       16.29      1.28 o 
  -2  -7  11        1.07        0.48      0.52 o 
  -1  -7  11       30.25       33.51      1.51 o 
   0  -7  11       10.87        9.98      0.89 o 
   1  -7  11       20.95       20.41      1.21 o 
   2  -7  11        7.16        5.61      0.79 o 
   3  -7  11       21.18       19.94      1.28 o 
   4  -7  11        0.53       -0.16      0.64 o 
  -3  -6  11       21.30       24.32      2.23 o 
  -2  -6  11       39.13       39.58      2.14 o 
  -1  -6  11      207.87      198.76      4.52 o 
   0  -6  11        1.16        1.78      0.85 o 
   1  -6  11       97.79       95.37      2.65 o 
   2  -6  11       36.52       32.12      1.43 o 
   3  -6  11      172.91      162.95      4.55 o 
   4  -6  11      142.46      157.81      6.56 o 
   5  -6  11       23.45       25.16      1.48 o 
  -4  -5  11        2.43        1.31      1.56 o 
  -3  -5  11        0.12       -0.15      0.85 o 
  -2  -5  11        0.13       -0.08      0.56 o 
  -1  -5  11        1.24        1.73      0.46 o 
   0  -5  11       24.41       27.08      1.15 o 
   1  -5  11       72.22       74.03      1.93 o 
   2  -5  11        8.06        8.25      0.77 o 
   3  -5  11       23.29       22.81      1.16 o 
   4  -5  11        4.05        5.21      1.15 o 
   5  -5  11       88.81       87.11      4.43 o 
  -4  -4  11       14.00       15.26      2.30 o 
  -3  -4  11      125.08      124.61      4.51 o 
  -2  -4  11       22.16       25.92      1.48 o 
  -1  -4  11       33.85       36.25      1.91 o 
   0  -4  11       18.03       19.99      0.82 o 
   1  -4  11      129.13      136.50      4.18 o 
   2  -4  11      172.14      181.37      3.55 o 
   3  -4  11      242.96      247.62      4.61 o 
   4  -4  11       71.77       67.56      2.48 o 
   5  -4  11       42.11       45.81      2.73 o 
   6  -4  11       23.31       25.76      3.94 o 
  -4  -3  11       70.99       71.50      3.69 o 
  -3  -3  11       10.41       11.39      1.10 o 
  -2  -3  11       61.17       55.61      3.38 o 
  -1  -3  11       49.22       46.30      1.87 o 
   0  -3  11       37.56       35.13      1.34 o 
   1  -3  11       18.80       20.88      1.02 o 
   2  -3  11       12.91       12.28      0.82 o 
   3  -3  11       16.37       15.65      1.15 o 
   4  -3  11        6.72        8.07      0.91 o 
   5  -3  11        7.44        9.39      1.44 o 
   6  -3  11        0.19       -0.75      0.91 o 
  -4  -2  11       86.24      103.80      3.29 o 
  -3  -2  11       27.07       32.71      1.67 o 
  -2  -2  11       13.29       15.29      1.19 o 
  -1  -2  11      153.87      156.55      4.03 o 
   0  -2  11       93.74       83.24      2.51 o 
   1  -2  11       31.65       29.53      1.31 o 
   2  -2  11      369.62      357.59      8.03 o 
   3  -2  11      388.58      372.00      7.98 o 
   4  -2  11      168.81      152.51      4.98 o 
   5  -2  11        1.17        2.80      0.72 o 
   6  -2  11        2.31        2.99      0.89 o 
  -5  -1  11        6.16        8.05      1.10 o 
  -4  -1  11        1.03        2.11      0.90 o 
  -3  -1  11        2.10        1.00      0.67 o 
  -2  -1  11        0.29        0.16      0.42 o 
  -1  -1  11       24.00       20.13      1.44 o 
   0  -1  11        0.32        0.68      0.43 o 
   1  -1  11        3.21        3.75      0.55 o 
   2  -1  11       14.80       17.42      0.98 o 
   3  -1  11       17.86       17.93      1.44 o 
   4  -1  11       21.92       21.22      1.19 o 
   5  -1  11        4.49        5.63      0.94 o 
   6  -1  11        3.22        1.56      0.98 o 
  -5   0  11        7.77       10.51      1.45 o 
  -4   0  11       59.00       59.99      3.94 o 
  -3   0  11      341.26      336.43      9.40 o 
  -2   0  11      370.19      336.09      9.17 o 
  -1   0  11        1.44        0.64      0.49 o 
   0   0  11       45.74       49.29      2.19 o 
   1   0  11       12.47        9.30      0.92 o 
   2   0  11        8.82        6.53      1.07 o 
   3   0  11      330.34      313.44      8.30 o 
   4   0  11      501.98      479.59     12.11 o 
   5   0  11      145.57      138.04      4.51 o 
   6   0  11        0.45        1.39      0.90 o 
  -5   1  11       20.57       23.81      1.99 o 
  -4   1  11        0.05        0.49      0.54 o 
  -3   1  11      155.95      143.77      4.91 o 
  -2   1  11       12.28       13.69      1.26 o 
  -1   1  11       46.27       38.18      2.42 o 
   0   1  11       13.13       14.52      1.14 o 
   1   1  11        0.80       -0.08      0.36 o 
   2   1  11       10.05        9.64      0.89 o 
   3   1  11       13.72       15.48      2.50 o 
   4   1  11       14.94       12.86      1.39 o 
   5   1  11       19.02       16.98      1.72 o 
   6   1  11       33.43       35.36      2.54 o 
  -5   2  11       65.10       74.65      4.51 o 
  -4   2  11        0.19       -0.05      0.48 o 
  -3   2  11      137.31      138.78      4.77 o 
  -2   2  11      120.91      123.64      4.22 o 
  -1   2  11        0.06        0.50      0.42 o 
   0   2  11      128.03      118.93      3.80 o 
   1   2  11     1358.47     1379.88     31.87 o 
   2   2  11      843.62      835.56     19.72 o 
   3   2  11      272.46      259.81      6.92 o 
   4   2  11      114.55      112.63      3.60 o 
   5   2  11        0.02       -0.49      0.57 o 
   6   2  11       52.78       57.34      3.36 o 
  -4   3  11        4.80        3.28      0.97 o 
  -3   3  11       25.67       27.18      1.61 o 
  -2   3  11       81.00       75.38      2.99 o 
  -1   3  11        5.75        6.88      0.65 o 
   0   3  11       14.74       13.95      1.04 o 
   1   3  11        5.95        5.52      1.76 o 
   2   3  11        0.38        0.84      0.36 o 
   3   3  11       22.94       23.36      1.27 o 
   4   3  11       12.69       11.24      1.23 o 
   5   3  11        0.06       -0.57      0.57 o 
   6   3  11        0.32        0.90      0.74 o 
  -4   4  11        1.80        0.98      0.81 o 
  -3   4  11       96.21       95.68      5.36 o 
  -2   4  11      188.00      196.56      7.54 o 
  -1   4  11       97.68      103.18      3.30 o 
   0   4  11      239.83      244.14      7.18 o 
   1   4  11        0.22       -0.11      0.29 o 
   2   4  11       99.95      101.12      3.08 o 
   3   4  11        2.07        3.20      0.51 o 
   4   4  11        4.79        3.61      0.74 o 
   5   4  11        0.92        0.08      0.57 o 
   6   4  11       80.38       85.15      4.27 o 
  -4   5  11       26.36       30.70      2.36 o 
  -3   5  11       14.66       16.16      2.59 o 
  -2   5  11       46.46       43.11      1.83 o 
  -1   5  11      104.72      100.46      3.22 o 
   0   5  11      298.45      293.77      7.68 o 
   1   5  11        8.35        6.43      0.94 o 
   2   5  11        8.90        8.88      0.67 o 
   3   5  11      120.52      106.87      3.24 o 
   4   5  11        3.32        1.89      0.57 o 
   5   5  11        0.08       -0.08      0.49 o 
   6   5  11        1.25        1.56      0.82 o 
  -4   6  11        3.82        0.98      0.90 o 
  -3   6  11      192.80      186.41      5.02 o 
  -2   6  11      174.13      173.32      4.55 o 
  -1   6  11      117.87      115.42      5.13 o 
   0   6  11        6.13        8.74      0.67 o 
   1   6  11       73.19       66.51      1.90 o 
   2   6  11      109.46      116.42      3.37 o 
   3   6  11       71.32       71.70      2.95 o 
   4   6  11      143.78      134.12      5.09 o 
   5   6  11       14.04       13.62      1.39 o 
   6   6  11       34.84       35.77      2.54 o 
  -3   7  11       71.58       68.01      2.37 o 
  -2   7  11      114.58      111.52      4.33 o 
  -1   7  11       32.93       30.47      1.28 o 
   0   7  11      157.10      154.37      3.03 o 
   1   7  11       26.69       28.32      1.59 o 
   2   7  11        1.53        1.68      0.37 o 
   3   7  11        5.88        4.35      0.66 o 
   4   7  11       32.06       31.01      1.89 o 
   5   7  11        0.18        0.00      0.57 o 
  -3   8  11      123.87      147.74      5.16 o 
  -2   8  11       69.04       76.96      2.41 o 
  -1   8  11       19.95       19.66      1.05 o 
   0   8  11        0.03        0.02      0.27 o 
   1   8  11      127.29      133.74      4.11 o 
   2   8  11      350.59      323.88      8.30 o 
   3   8  11      115.90      117.30      4.27 o 
   5   8  11       25.63       29.37      2.05 o 
  -2   9  11       26.45       29.41      2.56 o 
  -1   9  11       14.99       15.52      0.96 o 
   0   9  11       32.00       29.86      1.51 o 
   1   9  11        0.34        0.32      0.63 o 
   2   9  11       19.07       24.06      2.12 o 
   3   9  11       49.59       47.25      2.13 o 
   4   9  11        6.68        6.73      0.90 o 
  -1  10  11        9.24       10.71      0.86 o 
   0  10  11        4.88        6.05      0.54 o 
   1  10  11        7.74        8.00      1.49 o 
   2  10  11       29.64       35.24      2.63 o 
   3  10  11        2.27        3.12      0.57 o 
   4  10  11       16.21       16.16      1.39 o 
   1  11  11        1.61        2.36      1.13 o 
   2  11  11       22.13       28.05      3.08 o 
  -1  -8  12        6.60        6.73      1.89 o 
   0  -8  12        2.89        1.21      0.64 o 
   1  -8  12       88.20       86.86      4.55 o 
   2  -8  12      118.33      133.59      4.04 o 
  -2  -7  12        8.63        7.32      0.83 o 
  -1  -7  12       31.98       34.56      1.51 o 
   0  -7  12      124.42      123.24      3.28 o 
   1  -7  12       13.02       14.43      1.08 o 
   2  -7  12        0.07       -0.08      0.56 o 
   3  -7  12        0.42       -0.08      0.65 o 
  -2  -6  12        1.44        1.38      0.53 o 
  -1  -6  12      125.39      124.41      3.19 o 
   0  -6  12      184.07      193.60      5.12 o 
   1  -6  12      238.58      239.66      6.39 o 
   2  -6  12      242.26      227.78      5.12 o 
   3  -6  12      120.02      121.13      3.20 o 
   4  -6  12        1.24        1.39      0.68 o 
  -3  -5  12       22.46       21.99      2.00 o 
  -2  -5  12       14.33       15.17      1.62 o 
  -1  -5  12       63.21       58.64      2.91 o 
   0  -5  12       63.70       63.59      2.01 o 
   1  -5  12        4.68        5.07      0.88 o 
   2  -5  12       19.07       19.73      1.38 o 
   3  -5  12       70.57       64.38      3.15 o 
   4  -5  12       31.18       26.60      2.17 o 
   5  -5  12       20.90       21.72      2.06 o 
  -3  -4  12      161.59      163.95      5.53 o 
  -2  -4  12       15.36       16.16      1.31 o 
  -1  -4  12      104.78      108.53      3.31 o 
   0  -4  12      438.01      411.68      8.73 o 
   1  -4  12      288.12      281.33      6.40 o 
   2  -4  12        5.23        6.74      0.93 o 
   3  -4  12        0.03        1.04      0.65 o 
   4  -4  12       16.51       18.89      1.37 o 
   5  -4  12       17.60       23.52      2.05 o 
  -4  -3  12        0.78        1.42      0.97 o 
  -3  -3  12        2.90        1.64      0.77 o 
  -2  -3  12        1.15        2.10      0.67 o 
  -1  -3  12        2.79        2.43      0.65 o 
   0  -3  12        4.74        4.02      0.77 o 
   1  -3  12       21.04       20.80      1.29 o 
   2  -3  12       14.14       14.20      1.30 o 
   3  -3  12       41.23       42.20      1.84 o 
   4  -3  12        2.45        2.63      0.72 o 
   5  -3  12       12.48       12.35      1.19 o 
  -4  -2  12       22.98       23.40      1.58 o 
  -3  -2  12       45.55       45.26      7.30 o 
  -2  -2  12       26.77       26.86      1.87 o 
  -1  -2  12      153.13      146.56      7.18 o 
   0  -2  12        9.18        8.07      0.83 o 
   1  -2  12      270.63      262.88      6.04 o 
   2  -2  12       62.38       57.02      2.01 o 
   3  -2  12       14.13       11.84      1.31 o 
   4  -2  12       36.91       36.67      2.09 o 
   5  -2  12      227.20      216.62      6.71 o 
   6  -2  12       37.50       40.30      3.94 o 
  -4  -1  12       11.83       12.50      1.50 o 
  -3  -1  12       20.92       21.32      2.38 o 
  -2  -1  12       20.29       19.23      3.81 o 
  -1  -1  12       16.55       17.95      2.17 o 
   0  -1  12       16.83       17.06      1.42 o 
   1  -1  12       57.51       57.22      2.91 o 
   2  -1  12       10.78       12.90      1.35 o 
   3  -1  12        0.24        0.34      0.57 o 
   4  -1  12       39.74       43.01      2.75 o 
   5  -1  12       32.06       30.01      1.89 o 
   6  -1  12        6.22        7.05      1.39 o 
  -4   0  12       61.68       62.28      3.13 o 
  -3   0  12      151.91      144.93      9.93 o 
  -2   0  12       10.94       13.52      1.36 o 
  -1   0  12        2.70        1.74      0.67 o 
   0   0  12      539.29      532.64     13.47 o 
   1   0  12     1252.60     1193.93     28.11 o 
   2   0  12      515.30      481.93     12.21 o 
   3   0  12       22.95       22.11      1.72 o 
   4   0  12        0.80        1.23      0.59 o 
   5   0  12       23.31       25.92      2.21 o 
   6   0  12       17.72       16.49      1.89 o 
  -4   1  12       65.78       65.74      2.69 o 
  -3   1  12       24.78       26.76      1.89 o 
  -2   1  12        2.16        3.38      1.52 o 
  -1   1  12      140.83      135.63      4.51 o 
   0   1  12        0.36        0.22      0.98 o 
   1   1  12      159.43      169.86      5.10 o 
   2   1  12       19.98       22.07      1.40 o 
   3   1  12        5.73        5.98      0.82 o 
   4   1  12       19.96       19.75      1.89 o 
   5   1  12       61.19       57.75      3.36 o 
   6   1  12        0.24        0.00      0.74 o 
  -4   2  12      125.04      137.15      4.20 o 
  -3   2  12       22.95       25.02      1.85 o 
  -2   2  12        0.51        0.22      0.51 o 
  -1   2  12        0.55        0.57      0.70 o 
   0   2  12       82.50       76.61      3.24 o 
   1   2  12       64.25       65.15      4.80 o 
   2   2  12       42.11       41.35      1.87 o 
   3   2  12       41.15       41.52      1.85 o 
   4   2  12      141.67      147.16      4.55 o 
   5   2  12      701.29      712.44     23.05 o 
   6   2  12      120.07      123.37      5.66 o 
  -4   3  12        2.19        2.40      0.76 o 
  -3   3  12       38.96       34.41      2.08 o 
  -2   3  12        9.10        9.13      1.09 o 
  -1   3  12       29.08       29.32      1.31 o 
   0   3  12       36.74       35.12      1.77 o 
   1   3  12        2.99        2.78      0.57 o 
   2   3  12       25.51       24.00      2.62 o 
   3   3  12       18.08       20.15      1.60 o 
   4   3  12       54.07       52.58      2.79 o 
   5   3  12       58.91       54.71      3.04 o 
   6   3  12        7.02        7.71      1.31 o 
  -4   4  12       24.63       22.67      2.04 o 
  -3   4  12       20.66       21.22      1.42 o 
  -2   4  12        0.01       -0.37      0.37 o 
  -1   4  12        3.79        2.76      0.49 o 
   0   4  12        1.90        3.05      0.62 o 
   1   4  12      262.61      268.90      8.90 o 
   2   4  12      100.35      104.52      3.29 o 
   3   4  12        5.64        6.10      0.71 o 
   4   4  12       18.92       23.05      1.72 o 
   5   4  12      134.66      137.65      5.66 o 
   6   4  12       86.23       82.20      4.18 o 
  -3   5  12       16.30       16.68      1.30 o 
  -2   5  12        0.56        0.41      0.46 o 
  -1   5  12       36.17       32.78      1.58 o 
   0   5  12        2.57        2.53      1.31 o 
   1   5  12        1.03        0.19      0.53 o 
   2   5  12       10.36       10.16      0.80 o 
   3   5  12       62.33       64.89      2.79 o 
   4   5  12       41.46       38.23      2.13 o 
   5   5  12        4.61        5.41      1.07 o 
   6   5  12       25.32       28.55      2.21 o 
  -3   6  12      213.16      224.46      5.91 o 
  -2   6  12      143.57      158.03      6.06 o 
  -1   6  12       22.06       17.76      1.76 o 
   0   6  12      170.15      180.12      4.44 o 
   1   6  12      252.24      266.10      8.61 o 
   2   6  12       71.59       73.64      2.45 o 
   3   6  12       14.63       14.68      1.15 o 
   4   6  12        4.73        4.27      0.74 o 
   5   6  12       27.26       30.27      2.05 o 
  -3   7  12      170.64      186.95      7.55 o 
  -2   7  12      130.28      136.83      3.97 o 
  -1   7  12        1.43        2.23      0.52 o 
   0   7  12       32.76       34.64      1.13 o 
   1   7  12       56.14       62.24      1.89 o 
   2   7  12       23.16       22.68      2.38 o 
   3   7  12        0.07        0.25      0.33 o 
   4   7  12       22.03       24.94      1.64 o 
   5   7  12        0.63        0.57      0.66 o 
  -2   8  12       13.40       13.36      1.13 o 
  -1   8  12       25.04       25.95      1.37 o 
   0   8  12       10.38       11.92      0.78 o 
   1   8  12      106.17      104.77      6.64 o 
   2   8  12      208.50      206.88      6.56 o 
   3   8  12       68.48       57.26      2.46 o 
   4   8  12        7.91       11.89      1.15 o 
   5   8  12       33.28       32.40      2.13 o 
  -1   9  12        8.66       10.28      0.91 o 
   0   9  12       40.26       45.99      1.65 o 
   1   9  12       34.63       39.37      3.61 o 
   3   9  12       11.32       10.50      0.90 o 
   4   9  12        6.49        6.81      0.98 o 
   0  10  12       47.25       47.45      1.68 o 
   3  10  12        6.19        3.12      0.66 o 
   0  -7  13        2.76        3.50      0.68 o 
   1  -7  13       17.97       19.02      1.86 o 
   2  -7  13       28.04       32.89      2.58 o 
  -1  -6  13       77.84       79.04      3.60 o 
   0  -6  13      232.95      241.80      7.39 o 
   1  -6  13       80.86       85.09      4.14 o 
   2  -6  13        0.29        0.45      0.93 o 
   3  -6  13       70.60       73.52      7.22 o 
  -2  -5  13        3.35        3.49      1.16 o 
  -1  -5  13       11.65        8.95      1.42 o 
   0  -5  13        5.06        3.22      1.13 o 
   1  -5  13       52.58       54.68      3.41 o 
   2  -5  13       21.05       22.82      1.91 o 
   3  -5  13        4.37        4.29      1.21 o 
   4  -5  13       44.00       43.87      3.77 o 
  -3  -4  13       26.98       29.32      4.59 o 
  -2  -4  13        0.13       -0.34      0.66 o 
  -1  -4  13       12.82       13.47      1.33 o 
   0  -4  13       35.89       35.97      2.21 o 
   1  -4  13        1.46        1.79      0.71 o 
   2  -4  13        2.59        2.42      0.73 o 
   3  -4  13       78.05       77.94      2.76 o 
   4  -4  13      249.81      261.25      7.82 o 
  -3  -3  13        0.04        0.25      0.70 o 
  -2  -3  13        1.82        2.01      0.87 o 
  -1  -3  13        2.70        3.58      0.96 o 
   0  -3  13        4.15        4.76      0.98 o 
   1  -3  13       19.68       23.54      1.81 o 
   2  -3  13        4.21        3.92      1.89 o 
   3  -3  13        0.47        0.77      0.68 o 
   4  -3  13       22.69       21.06      1.83 o 
   5  -3  13        7.66        6.87      1.46 o 
  -3  -2  13        9.41        7.70      1.30 o 
  -2  -2  13       61.48       63.68      3.40 o 
  -1  -2  13       82.34       74.68      3.28 o 
   0  -2  13        8.49        8.81      2.01 o 
   1  -2  13        2.79        2.69      0.83 o 
   2  -2  13       78.76       74.30      4.63 o 
   3  -2  13       29.52       25.18      1.83 o 
   4  -2  13      196.74      192.73      6.12 o 
   5  -2  13      131.46      126.85      4.70 o 
  -3  -1  13        0.36        0.08      0.74 o 
  -2  -1  13       36.27       36.72      2.71 o 
  -1  -1  13        0.01       -0.03      0.57 o 
   0  -1  13       55.94       51.73      2.52 o 
   1  -1  13       36.04       34.59      2.03 o 
   2  -1  13        9.60        8.73      1.10 o 
   3  -1  13        2.38        2.44      0.79 o 
   4  -1  13        5.20        6.53      1.35 o 
   5  -1  13        2.72        2.46      0.86 o 
  -3   0  13       22.46       23.41      1.87 o 
  -2   0  13       48.82       50.70      4.27 o 
  -1   0  13      206.13      200.97      6.28 o 
   0   0  13      355.36      356.66      9.74 o 
   1   0  13       46.75       48.72      2.37 o 
   2   0  13      261.84      256.90      7.31 o 
   3   0  13      215.48      217.38      6.36 o 
   4   0  13       65.92       63.02      2.83 o 
   5   0  13       29.37       30.27      2.46 o 
   6   0  13       32.17       32.40      2.71 o 
  -3   1  13        8.31        7.93      1.93 o 
  -2   1  13        0.25        0.83      0.63 o 
  -1   1  13       28.73       27.40      2.50 o 
   0   1  13       37.50       37.94      3.36 o 
   1   1  13       31.20       31.12      1.79 o 
   2   1  13       78.60       77.56      3.02 o 
   3   1  13        2.17        2.59      0.67 o 
   4   1  13        2.48        1.96      0.98 o 
   5   1  13       10.73        9.76      1.48 o 
   6   1  13        0.10        0.33      0.74 o 
  -3   2  13        9.84       10.67      1.34 o 
  -2   2  13      180.87      180.84      5.89 o 
  -1   2  13      213.23      211.85      7.34 o 
   0   2  13      117.66      118.55      6.93 o 
   1   2  13       60.89       63.01      2.61 o 
   2   2  13       41.10       45.04      2.11 o 
   3   2  13        0.54        0.86      0.48 o 
   4   2  13      118.22      117.48      3.94 o 
   5   2  13      193.63      184.57      7.38 o 
   6   2  13       76.37       71.12      4.02 o 
  -3   3  13        8.12       11.54      1.22 o 
  -2   3  13       44.33       45.75      2.99 o 
  -1   3  13       28.54       27.69      2.04 o 
   0   3  13       35.26       35.35      1.97 o 
   1   3  13      129.98      140.09      4.41 o 
   2   3  13        0.40        0.12      0.43 o 
   3   3  13       11.76       12.31      1.15 o 
   4   3  13       46.57       43.39      2.54 o 
   5   3  13        2.70        1.80      0.90 o 
   6   3  13        0.23       -0.41      0.74 o 
  -3   4  13        3.17        5.60      0.88 o 
  -2   4  13       46.58       42.27      1.95 o 
  -1   4  13       15.05       15.24      1.00 o 
   0   4  13      168.53      167.35      9.72 o 
   1   4  13       48.87       53.62      2.25 o 
   2   4  13       86.61       79.30      2.81 o 
   3   4  13      150.14      153.64      4.57 o 
   4   4  13       90.33       88.43      3.94 o 
   5   4  13       90.65      102.37      4.59 o 
  -3   5  13        0.12       -0.23      0.70 o 
  -2   5  13        1.53        0.63      0.55 o 
  -1   5  13        0.74        0.66      0.50 o 
   0   5  13       26.86       25.08      1.50 o 
   1   5  13      118.93      119.55      3.79 o 
   2   5  13        3.03        4.42      1.11 o 
   3   5  13        0.73        0.16      0.49 o 
   4   5  13       13.49       12.22      1.23 o 
   5   5  13        8.07        6.97      1.15 o 
  -2   6  13       70.35       80.16      2.82 o 
  -1   6  13      113.60      115.37      4.93 o 
   0   6  13      184.71      170.42      4.41 o 
   1   6  13       76.34       70.62      4.22 o 
   2   6  13       17.30       19.29      1.11 o 
   3   6  13       28.32       26.58      1.56 o 
   4   6  13       10.97       14.03      1.31 o 
   5   6  13       33.24       40.28      2.46 o 
  -2   7  13       20.91       23.80      1.94 o 
  -1   7  13       11.46       11.18      1.34 o 
   0   7  13       31.46       30.73      1.10 o 
   1   7  13       10.72        8.58      0.96 o 
   2   7  13        0.57        0.66      0.41 o 
   3   7  13        8.34        9.52      0.90 o 
   4   7  13        0.28       -0.33      0.41 o 
  -1   8  13       49.03       54.33      2.37 o 
   0   8  13       35.45       31.41      3.08 o 
   1   8  13       79.44       82.14      2.82 o 
   2   8  13       13.91       14.85      0.90 o 
   3   8  13        1.23        0.90      0.41 o 
   4   8  13       42.53       44.62      2.30 o 
   0   9  13       43.64       45.13      1.73 o 
   3   9  13       78.70       85.48      3.28 o 
   0  -6  14        2.02        2.72      1.16 o 
   1  -6  14       40.72       32.40      3.12 o 
  -1  -5  14        0.12        0.18      0.88 o 
   0  -5  14        7.98        6.21      1.39 o 
   1  -5  14       20.71       21.30      1.95 o 
   2  -5  14       15.78       13.56      2.01 o 
   3  -5  14        0.01       -0.68      0.91 o 
  -2  -4  14       11.52       10.36      1.62 o 
  -1  -4  14       49.46       50.44      1.96 o 
   0  -4  14       50.57       47.95      2.18 o 
   1  -4  14       53.91       53.61      2.31 o 
   2  -4  14      164.08      159.91      6.68 o 
   3  -4  14       75.93       73.82      2.78 o 
   4  -4  14       32.26       36.85      2.54 o 
  -2  -3  14        3.44        3.77      1.10 o 
  -1  -3  14       23.26       20.44      1.46 o 
   0  -3  14        1.20        1.33      0.78 o 
   1  -3  14       59.96       61.70      6.69 o 
   2  -3  14       17.93       17.81      1.69 o 
   3  -3  14       14.51       14.90      1.97 o 
   4  -3  14        0.69        1.30      0.91 o 
  -2  -2  14       89.34       94.54      7.87 o 
  -1  -2  14       46.97       50.05      2.73 o 
   0  -2  14        0.00        0.35      0.63 o 
   1  -2  14      124.86      120.25      4.88 o 
   2  -2  14      203.43      200.84      6.38 o 
   3  -2  14      272.13      258.94     10.46 o 
   4  -2  14       81.98       84.14      3.63 o 
   5  -2  14        4.51        5.97      1.16 o 
  -3  -1  14       21.40       15.65      1.77 o 
  -2  -1  14        2.10        0.66      0.70 o 
  -1  -1  14        0.07        0.45      0.69 o 
   0  -1  14       48.77       44.67      3.53 o 
   1  -1  14        4.17        3.17      0.86 o 
   2  -1  14       81.53       76.69      3.25 o 
   3  -1  14        4.37        3.88      0.89 o 
   4  -1  14        1.60        0.82      0.69 o 
   5  -1  14       38.13       37.08      2.29 o 
  -3   0  14      169.82      195.91      6.65 o 
  -2   0  14       21.93       24.84      2.01 o 
  -1   0  14      149.88      141.85      5.05 o 
   0   0  14      350.39      338.18      9.51 o 
   1   0  14        3.11        3.83      0.86 o 
   2   0  14       34.68       35.45      2.54 o 
   3   0  14       24.41       26.59      1.81 o 
   4   0  14       35.83       36.30      2.09 o 
   5   0  14       43.25       43.72      3.12 o 
  -3   1  14        7.97        7.32      1.27 o 
  -2   1  14        2.24        2.02      0.85 o 
  -1   1  14       41.35       41.55      3.14 o 
   0   1  14      108.85      107.65      4.04 o 
   1   1  14       17.07       15.27      1.37 o 
   2   1  14       48.32       47.26      2.28 o 
   3   1  14        0.00        0.16      0.48 o 
   4   1  14        2.62        1.32      1.11 o 
   5   1  14       73.10       80.72      4.35 o 
  -3   2  14       42.60       30.93      2.79 o 
  -2   2  14       95.41      100.06      4.06 o 
  -1   2  14       58.41       58.91      2.19 o 
   0   2  14        2.63        2.47      0.82 o 
   1   2  14       38.80       40.89      2.15 o 
   2   2  14      145.00      138.11      4.55 o 
   3   2  14      140.44      133.87      5.62 o 
   4   2  14      193.98      178.50      7.14 o 
   5   2  14       44.10       38.06      2.71 o 
  -2   3  14       25.93       26.83      1.94 o 
  -1   3  14        4.60        3.04      0.64 o 
   0   3  14       25.80       24.02      1.65 o 
   1   3  14        0.56        0.13      0.50 o 
   2   3  14        8.78        7.39      0.92 o 
   3   3  14        0.72        0.65      0.53 o 
   4   3  14       36.89       40.03      2.54 o 
   5   3  14       23.78       21.98      2.05 o 
  -2   4  14       80.95       86.85      3.07 o 
  -1   4  14       62.98       71.64      2.36 o 
   0   4  14        2.68        3.23      0.77 o 
   1   4  14       71.15       71.84      2.85 o 
   2   4  14      188.06      196.77      5.79 o 
   3   4  14      226.03      219.36      6.27 o 
   4   4  14      132.81      133.96      5.50 o 
   5   4  14        8.43        8.78      1.31 o 
  -2   5  14       49.00       51.89      2.28 o 
  -1   5  14       75.66       77.75      2.76 o 
   0   5  14       10.01       12.01      1.35 o 
   1   5  14       12.04       14.90      1.60 o 
   2   5  14       50.52       55.32      6.40 o 
   3   5  14       26.90       25.10      1.72 o 
   4   5  14        3.15        4.10      0.90 o 
   5   5  14        0.45        0.25      0.66 o 
  -1   6  14       11.12       10.84      1.65 o 
   0   6  14       21.50       21.16      1.29 o 
   1   6  14        2.66        2.69      0.60 o 
   2   6  14       40.12       42.57      3.28 o 
   3   6  14       42.98       52.34      2.54 o 
   4   6  14       20.31       23.05      1.72 o 
  -1   7  14        5.03        5.16      0.79 o 
   0   7  14       48.13       50.44      1.97 o 
   1   7  14       70.18       71.62      2.61 o 
   2   7  14        2.20        1.23      0.49 o 
   3   7  14        9.75        9.84      0.98 o 
   4   7  14        0.08        0.33      0.49 o 
   0   8  14       16.68       13.77      2.65 o 
   1   8  14       11.95       11.03      0.83 o 
   2   8  14      101.47      111.07      4.02 o 
   3   8  14       51.03       54.39      2.46 o 
   0  -4  15       98.80      103.26      8.41 o 
   1  -4  15      131.69      123.36      6.64 o 
   2  -4  15       73.35       76.07      3.68 o 
  -1  -3  15        6.26        4.35      0.91 o 
   0  -3  15       14.75       16.66      1.76 o 
   1  -3  15       16.37       16.08      1.75 o 
   2  -3  15       24.09       26.92      2.11 o 
   3  -3  15       14.95       15.17      2.05 o 
  -1  -2  15        4.35        3.78      1.04 o 
   0  -2  15       76.26       82.66      3.94 o 
   1  -2  15       50.39       48.78      5.13 o 
   2  -2  15        2.40        2.13      1.39 o 
   3  -2  15       17.71       16.62      1.66 o 
   4  -2  15       78.28       77.90      3.58 o 
  -2  -1  15        7.03        7.96      1.80 o 
  -1  -1  15        1.56        0.57      0.58 o 
   0  -1  15       12.07       13.93      1.72 o 
   1  -1  15        1.84        1.45      0.79 o 
   2  -1  15       57.68       50.66      2.66 o 
   3  -1  15       80.99       81.72      3.52 o 
   4  -1  15        4.58        6.59      1.16 o 
  -2   0  15        0.36        1.54      0.83 o 
  -1   0  15        0.26        0.36      0.56 o 
   0   0  15        5.18        7.41      1.60 o 
   1   0  15       27.76       33.27      3.12 o 
   2   0  15       36.71       36.03      2.17 o 
   3   0  15      124.92      119.51      4.43 o 
   4   0  15        9.16        7.20      1.12 o 
  -2   1  15        4.95        5.84      1.20 o 
  -1   1  15        0.49       -0.15      0.49 o 
   0   1  15        0.26        0.59      0.74 o 
   1   1  15        1.00        1.82      0.76 o 
   2   1  15       21.07       22.39      1.69 o 
   3   1  15        1.13        0.82      0.69 o 
   4   1  15        2.10        3.10      0.83 o 
  -2   2  15       54.17       42.66      3.20 o 
  -1   2  15        2.65        1.39      0.60 o 
   0   2  15       95.88       95.53      3.82 o 
   1   2  15      432.27      432.98     11.58 o 
   2   2  15      154.11      154.07      5.10 o 
   3   2  15        1.19        1.22      0.71 o 
   4   2  15        2.14        1.97      0.98 o 
  -2   3  15        8.61        7.46      1.48 o 
  -1   3  15       10.35       13.75      1.35 o 
   0   3  15        2.09        3.46      1.15 o 
   1   3  15       64.58       60.69      2.99 o 
   2   3  15       33.76       38.08      2.11 o 
   3   3  15        3.12        3.50      1.56 o 
   4   3  15        7.40        8.12      1.31 o 
  -1   4  15       55.15       59.82      2.87 o 
   0   4  15       82.00       84.96      3.46 o 
   1   4  15      165.79      161.95      5.20 o 
   2   4  15      130.49      130.68      5.46 o 
   3   4  15       26.19       24.61      1.89 o 
   4   4  15        0.00        0.41      0.74 o 
  -1   5  15       47.87       51.41      2.69 o 
   0   5  15        7.04        6.50      1.80 o 
   1   5  15       19.82       18.20      2.46 o 
   2   5  15        0.01       -0.22      0.45 o 
   3   5  15        2.84        3.04      0.82 o 
   4   5  15       19.89       24.77      1.89 o 
   0   6  15        2.06        3.65      0.55 o 
   1   6  15       28.03       30.16      4.55 o 
   2   6  15       36.89       38.54      1.90 o 
   3   6  15        1.66        1.89      0.74 o 
   1   7  15       18.82       18.19      1.40 o 
   2   7  15       17.88       20.18      1.56 o 
   0  -2  16      102.14      113.94      6.15 o 
   1  -2  16       97.28       93.47      4.12 o 
   2  -2  16        1.56        1.66      0.92 o 
   0  -1  16       33.67       35.46      2.44 o 
   1  -1  16       20.30       19.02      3.57 o 
   2  -1  16        0.12        0.43      0.68 o 
   3  -1  16       33.99       33.66      2.27 o 
   0   0  16       38.10       44.27      2.62 o 
   1   0  16       10.20       10.13      1.40 o 
   2   0  16        8.77        6.11      1.56 o 
   3   0  16        0.05       -0.28      0.63 o 
  -1   1  16        0.03        0.01      0.70 o 
   0   1  16        0.00        0.06      0.65 o 
   1   1  16        0.90        1.36      0.77 o 
   2   1  16        0.10        0.09      0.70 o 
   3   1  16        8.63       11.12      1.34 o 
   0   2  16      275.75      284.23      8.51 o 
   1   2  16      216.36      221.61      7.05 o 
   2   2  16        3.87        2.30      1.56 o 
   3   2  16        9.94       13.02      1.76 o 
   0   3  16      162.26      170.69      5.77 o 
   1   3  16       48.77       48.70      2.56 o 
   2   3  16        1.48        1.08      0.68 o 
   3   3  16       13.80       13.18      1.40 o 
   0   4  16       60.36       68.40      4.18 o 
   1   4  16       13.90       14.01      1.39 o 
   2   4  16        6.82        6.14      1.00 o 
   3   4  16        4.93        4.92      1.15 o 
   1   5  16       13.52       14.65      1.37 o 
   2   5  16       31.69       32.66      2.67 o 
                                                 
